# Supplementary material for: Silver nanoparticles elevate mutagenesis of eukaryotic genomes
Source: G3 (Bethesda). 2023 Jan 13;13(3):jkad008. doi: 10.1093/g3journal/jkad008 (PMC9997555; doi:10.1093/g3journal/jkad008)
Supplement: jkad008_Supplementary_Data [file jkad008_supplementary_data.xlsx]

## Sheet: 1
	Supplementary Table 1. Mutation stats of the control MA lines
Line	Coverage	Mapping rate	Insert size	A sites	A x generations	C sites	C x generations	G sites	G x generations	T sites	T x generations	Generations	G:C > A:T	A:T > G:C	A:T > T:A	G:C > T:A	A:T > C:G	G:C > C:G
T50SLpombe-4	71.4072	0.9203	380	3929954	3.9634e+09	2222879	2.2418e+09	2218613	2.2375e+09	3925092	3.9585e+09	1008.51	1	0	0	0	0	0
T50SLpombe-5	65.5261	0.8816	407	3928292	3.96173e+09	2222881	2.2418e+09	2218634	2.23752e+09	3923426	3.95682e+09	1008.51	1	1	1	0	0	0
T50SLpombe-7	48.8383	0.7825	168	3921401	3.95478e+09	2220648	2.23955e+09	2216460	2.23533e+09	3916882	3.95022e+09	1008.51	0	0	0	0	0	0
T50SLpombe-8	61.1405	0.8521	419	3896501	3.92967e+09	2209920	2.22873e+09	2205850	2.22463e+09	3891050	3.92417e+09	1008.51	0	0	0	0	0	0
T50SLpombe-10	45.9268	0.8343	238	3908890	3.94216e+09	2217514	2.23639e+09	2213331	2.23217e+09	3904585	3.93782e+09	1008.51	0	0	0	1	0	0
T50SLpombe-11	75.0489	0.887	344	3931283	3.96474e+09	2223677	2.2426e+09	2219419	2.23831e+09	3926505	3.95993e+09	1008.51	0	0	0	1	0	0
T50SLpombe-12	57.0875	0.8262	421	3849298	3.88206e+09	2201414	2.22015e+09	2197426	2.21613e+09	3845489	3.87822e+09	1008.51	0	0	0	1	0	0
T50SLpombe-13	65.1793	0.8682	200	3926511	3.95993e+09	2221255	2.24016e+09	2217083	2.23595e+09	3921705	3.95508e+09	1008.51	0	0	0	2	0	0
T50SLpombe-14	58.5564	0.8817	192	3924495	3.9579e+09	2221498	2.24041e+09	2217357	2.23623e+09	3920243	3.95361e+09	1008.51	0	1	0	0	0	0
T50SLpombe-16	53.4064	0.8291	242	3921466	3.95484e+09	2220784	2.23969e+09	2216575	2.23544e+09	3916711	3.95005e+09	1008.51	0	0	0	0	0	0
T50SLpombe-17	67.7542	0.855	330	3927370	3.9608e+09	2222439	2.24136e+09	2218221	2.2371e+09	3922679	3.95607e+09	1008.51	2	0	0	1	0	0
T50SLpombe-18	64.6895	0.8436	405	3927500	3.96093e+09	2222651	2.24157e+09	2218386	2.23727e+09	3922601	3.95599e+09	1008.51	0	0	1	0	0	0
T50SLpombe-19	63.4702	0.8762	390	3927572	3.961e+09	2222800	2.24172e+09	2218500	2.23738e+09	3922822	3.95621e+09	1008.51	0	0	0	0	0	0
T50SLpombe-20	62.8039	0.8005	375	3926529	3.95995e+09	2222475	2.24139e+09	2218255	2.23714e+09	3921944	3.95533e+09	1008.51	0	0	0	0	0	0
T50SLpombe-21	64.5161	0.8826	297	3929551	3.963e+09	2223036	2.24196e+09	2218886	2.23777e+09	3924667	3.95807e+09	1008.51	0	0	0	0	0	0
T50SLpombe-22	49.2555	0.8612	230	3923013	3.9564e+09	2221268	2.24017e+09	2217012	2.23588e+09	3918430	3.95178e+09	1008.51	0	0	0	1	0	0
T50SLpombe-23	55.6197	0.901	230	3925851	3.95927e+09	2222190	2.2411e+09	2217937	2.23681e+09	3921044	3.95442e+09	1008.51	0	0	0	0	0	0
T50SLpombe-25	63.0903	0.8915	203	3923027	3.95642e+09	2221412	2.24032e+09	2217064	2.23593e+09	3918251	3.9516e+09	1008.51	0	1	0	1	0	1
T50SLpombe-26	66.8415	0.9035	196	3925699	3.95911e+09	2222105	2.24102e+09	2217866	2.23674e+09	3921292	3.95467e+09	1008.51	0	0	0	0	0	1
T50SLpombe-29	60.7861	0.894	258	3923968	3.95737e+09	2221743	2.24065e+09	2217499	2.23637e+09	3919297	3.95266e+09	1008.51	1	1	0	0	1	0
T50SLpombe-30	52.3714	0.8877	224	3925541	3.95895e+09	2221840	2.24075e+09	2217633	2.23651e+09	3920943	3.95432e+09	1008.51	0	1	0	0	0	0
T50SLpombe-33	43.4768	0.8106	156	3921543	3.95492e+09	2220843	2.23975e+09	2216502	2.23537e+09	3917081	3.95042e+09	1008.51	0	0	0	0	0	0
T50SLpombe-34	55.1037	0.834	195	3922290	3.95567e+09	2220815	2.23972e+09	2216577	2.23544e+09	3917660	3.95101e+09	1008.51	0	0	0	0	0	0
T50SLpombe-35	64.8256	0.8434	236	3926857	3.96028e+09	2221714	2.24062e+09	2217630	2.23651e+09	3921834	3.95521e+09	1008.51	0	0	0	0	0	0
T50SLpombe-38	61.4868	0.8677	190	3925765	3.95918e+09	2221645	2.24055e+09	2217421	2.23629e+09	3920472	3.95384e+09	1008.51	1	0	0	0	0	0
T50SLpombe-39	63.5386	0.8716	354	3930428	3.96388e+09	2223043	2.24196e+09	2218838	2.23772e+09	3925612	3.95902e+09	1008.51	0	0	0	0	0	0
T50SLpombe-40	71.4074	0.9203	380	3929954	3.9634e+09	2222877	2.2418e+09	2218615	2.2375e+09	3925091	3.9585e+09	1008.51	1	0	0	0	0	0
T50SLpombe-41	83.7602	0.8614	325	3933392	3.96687e+09	2224086	2.24302e+09	2219921	2.23882e+09	3928593	3.96203e+09	1008.51	0	0	0	1	0	0
T50SLpombe-43	54.5635	0.8597	347	3928370	3.96181e+09	2222243	2.24116e+09	2217963	2.23684e+09	3923488	3.95688e+09	1008.51	0	0	0	0	0	0
T50SLpombe-44	63.2111	0.85	209	3927285	3.96071e+09	2221907	2.24082e+09	2217807	2.23668e+09	3922416	3.9558e+09	1008.51	2	1	1	0	1	0
T50SLpombe-45	56.9729	0.874	229	3923790	3.95719e+09	2221226	2.24013e+09	2217072	2.23594e+09	3918880	3.95224e+09	1008.51	1	1	0	0	0	0
T50SLpombe-46	37.0385	0.8734	222	3919061	3.95242e+09	2220345	2.23924e+09	2216078	2.23494e+09	3914261	3.94758e+09	1008.51	0	0	0	0	0	0
T50SLpombe-47	57.6166	0.8596	246	3927053	3.96048e+09	2222109	2.24102e+09	2218101	2.23698e+09	3922472	3.95586e+09	1008.51	1	0	0	1	0	0
T50SLpombe-48	57.9078	0.8493	232	3926100	3.95952e+09	2221648	2.24056e+09	2217537	2.23641e+09	3921002	3.95438e+09	1008.51	0	0	0	1	1	0
T50SLpombe-49	51.7799	0.7928	240	3927203	3.96063e+09	2222712	2.24163e+09	2218383	2.23726e+09	3922531	3.95592e+09	1008.51	0	0	0	0	0	0
T50SLpombe-51	65.5259	0.8816	407	3928296	3.96173e+09	2222886	2.24181e+09	2218637	2.23752e+09	3923427	3.95682e+09	1008.51	1	1	1	0	0	0
T50SLpombe-52	52.8328	0.8536	323	3924678	3.95808e+09	2221626	2.24054e+09	2217374	2.23625e+09	3919730	3.95309e+09	1008.51	3	0	0	0	0	0
T50SLpombe-53	52.3968	0.8651	377	3923579	3.95697e+09	2221278	2.24018e+09	2217198	2.23607e+09	3918651	3.952e+09	1008.51	0	0	0	1	0	0
T50SLpombe-54	78.5945	0.8296	404	3930607	3.96406e+09	2223612	2.24254e+09	2219372	2.23826e+09	3925778	3.95919e+09	1008.51	0	0	0	1	0	0
T50SLpombe-55	49.5995	0.8392	197	3917888	3.95124e+09	2219911	2.23881e+09	2215750	2.23461e+09	3913266	3.94657e+09	1008.51	0	1	0	0	0	0
T50SLpombe-56	54.4388	0.8262	287	3923150	3.95654e+09	2221048	2.23995e+09	2216912	2.23578e+09	3918954	3.95231e+09	1008.51	0	0	0	0	0	0
T50SLpombe-58	63.7111	0.8512	163	3925437	3.95885e+09	2221202	2.24011e+09	2216967	2.23584e+09	3920473	3.95384e+09	1008.51	0	0	0	0	0	0
T50SLpombe-59	57.056	0.8325	270	3926342	3.95976e+09	2221656	2.24057e+09	2217449	2.23632e+09	3921450	3.95483e+09	1008.51	0	0	0	0	0	0
T50SLpombe-63	64.3532	0.8657	393	3928231	3.96167e+09	2222513	2.24143e+09	2218212	2.23709e+09	3923620	3.95702e+09	1008.51	0	0	0	0	1	0
T50SLpombe-65	60.5981	0.838	330	3915721	3.94905e+09	2219854	2.23875e+09	2215736	2.2346e+09	3911413	3.9447e+09	1008.51	0	0	0	0	0	1
T50SLpombe-66	62.9998	0.8547	341	3928613	3.96205e+09	2222476	2.24139e+09	2218279	2.23716e+09	3923998	3.9574e+09	1008.51	0	0	0	0	0	0
T50SLpombe-67	62.1956	0.8319	340	3928779	3.96222e+09	2222660	2.24158e+09	2218382	2.23726e+09	3923878	3.95728e+09	1008.51	0	0	0	0	0	0
T50SLpombe-68	57.8035	0.8144	269	3927049	3.96047e+09	2221980	2.24089e+09	2217730	2.23661e+09	3921781	3.95516e+09	1008.51	0	0	0	0	0	0
T50SLpombe-69	66.0607	0.7957	182	3921494	3.95487e+09	2221504	2.24041e+09	2217170	2.23604e+09	3917064	3.9504e+09	1008.51	0	0	0	0	0	0
T50SLpombe-70	48.8375	0.7825	168	3921395	3.95477e+09	2220651	2.23955e+09	2216457	2.23532e+09	3916887	3.95023e+09	1008.51	0	0	0	0	0	0
T50SLpombe-71	61.0905	0.8785	351	3925285	3.9587e+09	2221673	2.24058e+09	2217532	2.23641e+09	3920452	3.95382e+09	1008.51	0	1	0	0	0	0
T50SLpombe-72	55.0712	0.8527	346	3925616	3.95903e+09	2221790	2.2407e+09	2217534	2.23641e+09	3920634	3.954e+09	1008.51	0	0	0	0	0	0
T50SLpombe-73	56.4546	0.8292	377	3922215	3.9556e+09	2220731	2.23963e+09	2216515	2.23538e+09	3917391	3.95073e+09	1008.51	0	0	0	0	0	0
T50SLpombe-74	60.0751	0.8498	384	3922740	3.95613e+09	2221225	2.24013e+09	2216866	2.23573e+09	3917959	3.95131e+09	1008.51	0	0	0	0	0	0
T50SLpombe-75	62.2601	0.9013	351	3926218	3.95964e+09	2222134	2.24105e+09	2217928	2.23681e+09	3921805	3.95519e+09	1008.51	0	0	0	0	0	0
T50SLpombe-76	51.447	0.8469	359	3923551	3.95695e+09	2221209	2.24011e+09	2217069	2.23594e+09	3918810	3.95216e+09	1008.51	1	0	0	0	0	0
T50SLpombe-77	37.8812	0.7638	197	3923487	3.95688e+09	2221437	2.24034e+09	2217181	2.23605e+09	3918924	3.95228e+09	1008.51	0	0	0	1	0	0
T50SLpombe-79	50.3564	0.8252	267	3918772	3.95213e+09	2220339	2.23924e+09	2216083	2.23495e+09	3914682	3.948e+09	1008.51	0	0	0	0	0	0
T50SLpombe-81	61.1405	0.8521	419	3896500	3.92967e+09	2209920	2.22873e+09	2205852	2.22463e+09	3891055	3.92417e+09	1008.51	0	0	0	0	0	0
T50SLpombe-82	58.902	0.8473	378	3914112	3.94743e+09	2218863	2.23775e+09	2214822	2.23367e+09	3908978	3.94225e+09	1008.51	0	0	0	1	0	0
T50SLpombe-83	59.0449	0.8377	365	3915874	3.9492e+09	2219563	2.23845e+09	2215412	2.23427e+09	3911440	3.94473e+09	1008.51	0	0	0	0	0	0
T50SLpombe-84	57.2589	0.8658	357	3920161	3.95353e+09	2220457	2.23936e+09	2216226	2.23509e+09	3915768	3.9491e+09	1008.51	0	0	0	0	0	0
T50SLpombe-85	51.679	0.7945	387	3916715	3.95005e+09	2219761	2.23865e+09	2215540	2.2344e+09	3912189	3.94549e+09	1008.51	0	0	0	1	0	0
T50SLpombe-86	53.1068	0.8726	238	3920923	3.9543e+09	2220562	2.23946e+09	2216530	2.2354e+09	3916298	3.94963e+09	1008.51	1	0	1	0	0	0
T50SLpombe-88	62.4574	0.8737	391	3925315	3.95873e+09	2221896	2.24081e+09	2217690	2.23657e+09	3920901	3.95427e+09	1008.51	0	0	0	0	0	0
T50SLpombe-89	57.0711	0.813	409	3918808	3.95216e+09	2220053	2.23895e+09	2215900	2.23476e+09	3914268	3.94758e+09	1008.51	0	0	0	0	0	1
T50SLpombe-90	64.4386	0.8206	405	3912471	3.94577e+09	2218810	2.2377e+09	2214700	2.23355e+09	3907952	3.94121e+09	1008.51	1	0	0	0	0	0
T50SLpombe-93	63.2784	0.8748	440	3925245	3.95865e+09	2221834	2.24075e+09	2217573	2.23645e+09	3920789	3.95416e+09	1008.51	0	0	0	0	0	1
T50SLpombe-98	62.0741	0.8539	360	3917966	3.95131e+09	2220297	2.2392e+09	2216163	2.23503e+09	3913026	3.94633e+09	1008.51	0	0	0	0	0	0
T50SLpombe-104	45.9281	0.8343	238	3908865	3.94214e+09	2217499	2.23637e+09	2213324	2.23216e+09	3904544	3.93778e+09	1008.51	0	0	0	1	0	0
T50SLpombe-120	57.0877	0.8262	421	3849292	3.88206e+09	2201412	2.22015e+09	2197423	2.21613e+09	3845483	3.87821e+09	1008.51	0	0	0	1	0	0
T50SLpombe-121	53.9585	0.7921	403	3893455	3.92659e+09	2214218	2.23306e+09	2209893	2.2287e+09	3888881	3.92198e+09	1008.51	0	1	0	0	0	0
T50SLpombe-123	62.4715	0.8427	421	3912479	3.94578e+09	2219308	2.2382e+09	2215162	2.23402e+09	3907868	3.94113e+09	1008.51	0	0	0	0	1	0

## Sheet: 2
Supplementary Table 2. Details of base-pair substitutions (BPSs) of the control MA lines
Lines	Scaffold	Position	Reference	Mutation	Strand	Codon change	Amino acid change	Syn/nonsyn/non-coding/intron
T50SLpombe-10	1	5752	C	A	-	GGA>GTA	G>V	nonsyn
T50SLpombe-104	1	5752	C	A	-	GGA>GTA	G>V	nonsyn
T50SLpombe-85	3	7463	C	A	-	TGT>TTT	C>F	nonsyn
T50SLpombe-25	3	20264	A	G				intron
T50SLpombe-12	2	36309	G	T				non_coding
T50SLpombe-120	2	36309	G	T				non_coding
T50SLpombe-4	3	125853	C	T	-	TGG>TAG	W>*	nonsyn
T50SLpombe-40	3	125853	C	T	-	TGG>TAG	W>*	nonsyn
T50SLpombe-44	1	278460	A	C	+	TTA>TTC	L>F	nonsyn
T50SLpombe-44	2	325448	C	T	-	GGA>AGA	G>R	nonsyn
T50SLpombe-17	1	412178	C	T				non_coding
T50SLpombe-25	1	479159	G	T	-	CCG>CAG	P>Q	nonsyn
T50SLpombe-86	3	687205	C	T				non_coding
T50SLpombe-86	3	717728	A	T				non_coding
T50SLpombe-53	3	828928	C	A	-	ACG>ACT	T>T	syn
T50SLpombe-13	2	865676	C	A				non_coding
T50SLpombe-82	1	883675	G	T	-	GCT>GAT	A>D	nonsyn
T50SLpombe-55	2	924568	T	C				non_coding
T50SLpombe-38	1	955923	C	T	-	GGG>GAG	G>E	nonsyn
T50SLpombe-17	2	1027326	C	T				non_coding
T50SLpombe-41	1	1292543	C	A	-	GCC>TCC	A>S	nonsyn
T50SLpombe-71	2	1329192	A	G				non_coding
T50SLpombe-47	2	1359324	C	A	-	GCG>TCG	A>S	nonsyn
T50SLpombe-14	1	1426324	T	C	-	CAG>CGG	Q>R	nonsyn
T50SLpombe-29	1	1436149	C	T	+	TAC>TAT	Y>Y	syn
T50SLpombe-52	1	1482601	C	T				intron
T50SLpombe-89	2	1594913	C	G	-	AAG>AAC	K>N	nonsyn
T50SLpombe-45	2	1723829	T	C				non_coding
T50SLpombe-45	2	1723830	G	A				non_coding
T50SLpombe-48	3	2077262	C	A	+	GCC>GCA	A>A	syn
T50SLpombe-29	1	2156993	T	G	-	AAA>CAA	K>Q	nonsyn
T50SLpombe-65	2	2172037	G	C				intron
T50SLpombe-26	2	2301713	G	C				non_coding
T50SLpombe-63	1	2334172	A	C	+	AAC>ACC	N>T	nonsyn
T50SLpombe-48	2	2358377	A	C				non_coding
T50SLpombe-30	1	2612286	A	G				non_coding
T50SLpombe-11	1	2675895	C	A	-	TGC>TTC	C>F	nonsyn
T50SLpombe-18	1	3059152	A	T	+	TAT>TTT	Y>F	nonsyn
T50SLpombe-52	1	3081969	G	A	-	CAG>TAG	Q>*	nonsyn
T50SLpombe-25	1	3103132	C	G	+	CTC>CTG	L>L	syn
T50SLpombe-44	2	3149415	G	A				intron
T50SLpombe-44	2	3161092	T	C	+	TCT>CCT	S>P	nonsyn
T50SLpombe-90	1	3332240	G	A	+	GTT>ATT	V>I	nonsyn
T50SLpombe-5	2	3347502	T	C				non_coding
T50SLpombe-51	2	3347502	T	C				non_coding
T50SLpombe-5	2	3347503	G	A				non_coding
T50SLpombe-51	2	3347503	G	A				non_coding
T50SLpombe-13	1	3639919	C	A	+	CAA>AAA	Q>K	nonsyn
T50SLpombe-93	1	3757256	G	C	-	ACT>AGT	T>S	nonsyn
T50SLpombe-76	2	3827019	G	A	+	GGT>AGT	G>S	nonsyn
T50SLpombe-52	2	3873876	G	A				non_coding
T50SLpombe-47	1	3997794	C	T				non_coding
T50SLpombe-5	2	4470771	A	T				non_coding
T50SLpombe-51	2	4470771	A	T				non_coding
T50SLpombe-77	1	4478118	C	A				non_coding
T50SLpombe-54	1	4497970	G	T				non_coding
T50SLpombe-123	1	4512485	A	C	+	GCA>GCC	A>A	syn
T50SLpombe-44	1	4641917	T	A				non_coding
T50SLpombe-17	1	4880628	G	T	-	GTC>GTA	V>V	syn
T50SLpombe-29	1	4997917	T	C				non_coding
T50SLpombe-121	1	5141756	T	C	+	TTA>CTA	L>L	syn
T50SLpombe-22	1	5398587	C	A				non_coding

## Sheet: 3
Supplementary Table 3. Details of small indels of the control MA lines
Lines	Scaffold	Position	Reference	Mutation	Insertion/Deletion	SSR
T50SLpombe-4	3	886992	A	AT	INS	8t
T50SLpombe-5	2	3689249	T	TG	INS	8g
T50SLpombe-7	2	1177898	CA	C	DEL	9a
T50SLpombe-11	2	3240243	T	TA	INS	7a
T50SLpombe-19	1	561167	TA	T	DEL	9a
T50SLpombe-25	1	5410823	A	AT	INS	8t
T50SLpombe-29	1	2000732	C	CT	INS	9t
T50SLpombe-29	2	4066627	A	AT	INS	8t
T50SLpombe-29	3	2227859	C	CT	INS	10t
T50SLpombe-30	2	2790889	C	CA	INS	10a
T50SLpombe-35	2	1798888	C	CT	INS	8t
T50SLpombe-40	3	886992	A	AT	INS	8t
T50SLpombe-49	2	2058265	C	CA	INS	3t
T50SLpombe-51	2	3689249	T	TG	INS	8g
T50SLpombe-52	1	385343	GA	G	DEL	11a
T50SLpombe-52	1	720755	T	TA	INS	8a
T50SLpombe-52	1	2042705	A	AT	INS	7t
T50SLpombe-52	3	2127525	T	TG	INS	7g
T50SLpombe-53	2	830429	C	CA	INS	6a
T50SLpombe-55	2	2579530	A	AT	INS	7t
T50SLpombe-65	2	2952266	C	CAA	INS	9a
T50SLpombe-66	1	4523097	A	ATT	INS	10t
T50SLpombe-70	2	1177898	CA	C	DEL	9a
T50SLpombe-74	2	3706532	T	TTTA	INS	3t/3tta
T50SLpombe-76	1	1920528	T	TA	INS	9a
T50SLpombe-76	2	2930411	G	GT	INS	10t
T50SLpombe-76	3	350737	G	GAA	INS	11a
T50SLpombe-83	2	1580678	C	CT	INS	9t
T50SLpombe-83	3	510858	C	CA	INS	8a
T50SLpombe-86	1	4187063	T	TA	INS	10a
T50SLpombe-86	3	1629537	C	CT	INS	10t
T50SLpombe-90	1	4823997	G	GT	INS	7t
T50SLpombe-93	3	2193841	C	CT	INS	10t
T50SLpombe-123	3	568359	A	AAAAC	INS	4a/5aaac

## Sheet: 4
Supplementary Table 4. Mutation enrichment tests on all genes of the control MA lines (P value after Bonferroni correction: 0.05/5489=9.109127e-06)
Transcript	Scaffold	Strand	Start	End	Length	CDS position	Sum of (number of lines × cell divisions in all treatment lines)	Observed mutation number	Expected mutation number of the gene across all lines	Poisson cumulative probability of > observed mutations in the gene	Significant
g2.t1	1	-	4842	6560	1716	4845:6560	73621.3	2	0.0086687	1.07867e-07	Yes
g3981.t1	3	-	7216	8946	1728	7219:8946	73621.3	1	0.00872932	3.78795e-05	No
g4026.t1	3	-	125741	126991	1248	125744:126991	73621.3	2	0.00630451	4.1567e-08	Yes
g103.t1	1	+	278008	281874	3864	278008:281871	73621.3	1	0.0195197	0.000188049	No
g2330.t1	2	-	325257	327475	1725	325260:325573;325628:326981;327419:327475	73621.3	1	0.00871416	3.77485e-05	No
g174.t1	1	-	478330	482640	4308	478333:482640	73621.3	1	0.0217627	0.000233399	No
g4294.t1	3	-	828769	830334	1563	828772:830334	73621.3	1	0.00789579	3.10081e-05	No
g344.t1	1	-	879162	883883	4719	879165:883883	73621.3	1	0.0238389	0.000279671	No
g344.t2	1	-	882779	883883	1005	882782:882787;882885:883883	73621.3	1	0.00507695	1.28442e-05	No
g373.t1	1	-	955754	957961	2205	955757:957961	73621.3	1	0.011139	6.15796e-05	No
g511.t1	1	-	1292424	1293023	597	1292427:1293023	73621.3	1	0.00301586	4.53857e-06	Yes
g2746.t1	2	-	1359154	1364223	5067	1359157:1364223	73621.3	1	0.0255969	0.000322064	No
g567.t1	1	-	1423314	1426778	3462	1423317:1426778	73621.3	1	0.0174889	0.00015116	No
g570.t1	1	+	1435871	1436944	1071	1435871:1436941	73621.3	1	0.00541036	1.45833e-05	No
g2857.t1	2	-	1594592	1595023	429	1594595:1595023	73621.3	1	0.00216717	2.34493e-06	Yes
g4741.t1	3	+	2076689	2077505	765	2076689:2076844;2076894:2077502	73621.3	1	0.00386454	7.44813e-06	Yes
g838.t1	1	-	2149695	2157752	8055	2149698:2157752	73621.3	1	0.0406913	0.000805773	No
g911.t1	1	+	2333607	2336664	1956	2333607:2335109;2336091:2336239;2336293:2336335;2336401:2336661	73621.3	1	0.0098811	4.84977e-05	No
g1042.t1	1	-	2672882	2676517	3633	2672885:2676517	73621.3	1	0.0183528	0.000166366	No
g1197.t1	1	+	3058710	3059390	678	3058710:3059387	73621.3	1	0.00342504	5.85209e-06	Yes
g1208.t1	1	-	3080473	3083721	3246	3080476:3083721	73621.3	1	0.0163978	0.000132983	No
g1215.t1	1	+	3102641	3105790	3147	3102641:3105787	73621.3	1	0.0158977	0.000125036	No
g3463.t1	2	+	3160924	3162416	1416	3160924:3162322;3162397:3162413	73621.3	1	0.00715319	2.54624e-05	No
g1314.t1	1	+	3332057	3332644	585	3332057:3332641	73621.3	1	0.00295524	4.35812e-06	Yes
g1444.t1	1	+	3639892	3643002	3054	3639892:3640508;3640563:3642999	73621.3	1	0.0154279	0.000117792	No
g1488.t1	1	-	3756193	3757665	1470	3756196:3757665	73621.3	1	0.00742598	2.74365e-05	No
g3728.t1	2	+	3825094	3827171	1980	3825094:3826449;3826498:3826906;3826954:3827168	73621.3	1	0.0100023	4.96911e-05	No
g1793.t1	1	+	4511742	4513811	1944	4511742:4511807;4511865:4511972;4512039:4513808	73621.3	1	0.00982048	4.79064e-05	No
g1939.t1	1	-	4877556	4880759	3201	4877559:4880759	73621.3	1	0.0161705	0.000129341	No
g2038.t1	1	+	5141395	5142026	387	5141395:5141444;5141485:5141570;5141616:5141854;5142012:5142023	73621.3	1	0.001955	1.90853e-06	Yes

## Sheet: 5
	Supplementary Table 5. Mutation stats of the AgNPs-treated MA lines
Line	Coverage	Mapping rate	Insert size	A sites	A x generations	C sites	C x generations	G sites	G x generations	T sites	T x generations	Generations	G:C > A:T	A:T > G:C	A:T > T:A	G:C > T:A	A:T > C:G	G:C > C:G
T50SSpombe-139	69.4106	0.9344	321	3913795	3.38705e+09	2218398	1.91983e+09	2214204	1.9162e+09	3909051	3.38294e+09	865.413	0	0	0	0	0	0
T50SSpombe-140	32.19	0.9302	226	3891790	3.368e+09	2213096	1.91524e+09	2208951	1.91165e+09	3886726	3.36362e+09	865.413	0	0	0	1	0	0
T50SSpombe-141	37.7439	0.9369	184	3884871	3.36202e+09	2211379	1.91376e+09	2207421	1.91033e+09	3880538	3.35827e+09	865.413	0	0	1	1	0	0
T50SSpombe-143	35.9296	0.9365	231	3879961	3.35777e+09	2210806	1.91326e+09	2206585	1.90961e+09	3875886	3.35424e+09	865.413	0	0	0	0	2	0
T50SSpombe-144	30.2289	0.9275	286	3877977	3.35605e+09	2209426	1.91206e+09	2205339	1.90853e+09	3873696	3.35234e+09	865.413	0	0	0	0	0	0
T50SSpombe-145	38.5005	0.9297	376	3797082	3.28604e+09	2183340	1.88949e+09	2179569	1.88623e+09	3792346	3.28194e+09	865.413	0	0	0	0	0	0
T50SSpombe-146	33.5526	0.9352	164	3863809	3.34379e+09	2205899	1.90901e+09	2201880	1.90553e+09	3859461	3.34003e+09	865.413	1	2	0	1	0	0
T50SSpombe-147	77.5901	0.9444	368	3853416	3.33479e+09	2204234	1.90757e+09	2200345	1.90421e+09	3848929	3.33091e+09	865.413	0	0	0	0	0	0
T50SSpombe-148	44.837	0.9317	181	3892400	3368531615	2213702	1.91577e+09	2209518	1.91214e+09	3888131	3.36484e+09	865.413	0	0	0	0	0	0
T50SSpombe-150	36.6568	0.9273	309	3870646	3.34971e+09	2208091	1.91091e+09	2204192	1.90754e+09	3865059	3.34487e+09	865.413	2	0	0	0	0	0
T50SSpombe-151	36.4805	0.9156	275	3879654	3.3575e+09	2210245	1.91277e+09	2206115	1.9092e+09	3875331	3.35376e+09	865.413	0	1	0	1	0	0
T50SSpombe-152	36.9958	0.9499	309	3880781	3.35848e+09	2210364	1.91288e+09	2206513	1.90954e+09	3876460	3.35474e+09	865.413	0	1	1	2	0	0
T50SSpombe-155	43.146	0.9288	265	3893595	3.36957e+09	2213993	1.91602e+09	2209874	1.91245e+09	3888933	3.36553e+09	865.413	0	0	0	1	0	0
T50SSpombe-156	34.599	0.9348	333	3877897	3.35598e+09	2209954	1.91252e+09	2205769	1.9089e+09	3873944	3.35256e+09	865.413	0	0	0	0	0	0
T50SSpombe-158	32.597	0.9382	303	3879085	3.35701e+09	2210150	1.91269e+09	2206121	1.9092e+09	3874919	3.3534e+09	865.413	1	0	0	1	0	0
T50SSpombe-159	32.219	0.9508	420	3841247	3.32426e+09	2198090	1.90225e+09	2194398	1.89906e+09	3837433	3.32096e+09	865.413	0	0	0	0	0	0
T50SSpombe-161	42.7959	0.9331	387	3902865	3.37759e+09	2215327	1.91717e+09	2210938	1.91337e+09	3897916	3.37331e+09	865.413	0	1	0	1	1	0
T50SSpombe-162	34.0999	0.9329	320	3882925	3.36033e+09	2210239	1.91277e+09	2206415	1.90946e+09	3878340	3.35636e+09	865.413	0	0	0	0	0	0
T50SSpombe-163	31.9607	0.9234	304	3886748	3.36364e+09	2211855	1.91417e+09	2207730	1.9106e+09	3882076	3.3596e+09	865.413	0	0	0	0	0	1
T50SSpombe-164	32.9943	0.9206	301	3874518	3.35306e+09	2208561	1.91132e+09	2204580	1.90787e+09	3869094	3.34836e+09	865.413	0	0	0	0	0	0
T50SSpombe-166	31.3887	0.9379	222	3886736	3.36363e+09	2212149	1.91442e+09	2208086	1.91091e+09	3882692	3.36013e+09	865.413	0	0	0	0	0	0
T50SSpombe-167	34.4837	0.9157	306	3888371	3.36504e+09	2212087	1.91437e+09	2207954	1.91079e+09	3883020	3.36041e+09	865.413	1	2	0	3	1	0
T50SSpombe-168	37.6829	0.9347	289	3896611	3.37218e+09	2214324	1.9163e+09	2210319	1.91284e+09	3891902	3.3681e+09	865.413	0	0	0	0	0	0
T50SSpombe-169	35.2922	0.9278	338	3858462	3.33916e+09	2204129	1.90748e+09	2199895	1.90382e+09	3853938	3.33525e+09	865.413	0	0	0	0	0	0
T50SSpombe-171	52.544	0.9255	266	3891315	3.36759e+09	2212879	1.91505e+09	2208826	1.91155e+09	3886621	3.36353e+09	865.413	0	0	0	0	0	0
T50SSpombe-172	36.2707	0.9206	328	3893071	3.36911e+09	2212855	1.91503e+09	2208857	1.91157e+09	3888191	3.36489e+09	865.413	0	0	0	0	0	0
T50SSpombe-176	35.4829	0.9362	267	3898969	3.37422e+09	2214591	1.91653e+09	2210525	1.91302e+09	3894101	3.37e+09	865.413	0	0	0	0	0	0
T50SSpombe-177	89.3919	0.9147	341	3924108	3.39597e+09	2221244	1.92229e+09	2216890	1.91852e+09	3919199	3.39172e+09	865.413	0	0	0	1	0	0
T50SSpombe-178	37.2238	0.9268	392	3891049	3.36736e+09	2211890	1.9142e+09	2207957	1.91079e+09	3886822	3.3637e+09	865.413	1	0	0	0	1	1
T50SSpombe-179	36.4718	0.9208	372	3868355	3.34772e+09	2205744	1.90888e+09	2201589	1.90528e+09	3864411	3.34431e+09	865.413	0	1	1	2	1	1
T50SSpombe-180	45.1184	0.8859	369	3880155	3.35793e+09	2208374	1.91115e+09	2204484	1.90779e+09	3875431	3.35385e+09	865.413	0	0	0	0	0	0
T50SSpombe-181	43.9304	0.927	327	3901997	3.37684e+09	2215655	1.91746e+09	2211370	1.91375e+09	3897381	3.37284e+09	865.413	0	0	0	0	0	0
T50SSpombe-183	39.4773	0.9285	288	3903656	3.37827e+09	2215782	1.91757e+09	2211649	1.91399e+09	3898448	3.37377e+09	865.413	1	1	0	5	1	1
T50SSpombe-184	35.8363	0.9368	302	3900224	3.3753e+09	2215045	1.91693e+09	2210825	1.91328e+09	3895526	3.37124e+09	865.413	0	0	0	0	0	0
T50SSpombe-186	37.2466	0.9524	403	3899622	3.37478e+09	2214080	1916092508	2209856	1.91244e+09	3894349	3.37022e+09	865.413	0	0	0	1	0	0
T50SSpombe-188	38.6718	0.9478	362	3882861	3.36028e+09	2210573	1.91306e+09	2206406	1.90945e+09	3879067	3.35699e+09	865.413	2	0	0	2	0	0
T50SSpombe-192	36.5473	0.9351	285	3910052	3.38381e+09	2217244	1.91883e+09	2213070	1.91522e+09	3905089	3.37951e+09	865.413	1	0	0	1	0	0
T50SSpombe-193	36.9733	0.9213	393	3804491	3.29245e+09	2186209	1.89197e+09	2183015	1.88921e+09	3799812	3.2884e+09	865.413	1	0	0	2	1	0
T50SSpombe-197	31.5239	0.9263	250	3889810	3.36629e+09	2211877	1.91419e+09	2207826	1.91068e+09	3885180	3.36228e+09	865.413	0	0	0	0	1	0
T50SSpombe-198	37.3217	0.9364	334	3886243	3.3632e+09	2211137	1.91355e+09	2206990	1.90996e+09	3881053	3.35871e+09	865.413	1	0	0	0	0	0
T50SSpombe-200	40.487	0.9323	336	3902674	3.37742e+09	2215346	1.91719e+09	2211236	1.91363e+09	3897940	3.37333e+09	865.413	0	0	0	1	0	0
T50SSpombe-201	36.7631	0.9463	356	3917224	3.39001e+09	2218879	1.92025e+09	2214781	1.9167e+09	3912486	3.38591e+09	865.413	0	0	0	1	0	0
T50SSpombe-205	39.5939	0.9147	378	3878298	3.35633e+09	2207374	1.91029e+09	2203665	1.90708e+09	3873466	3.35215e+09	865.413	0	1	0	0	0	0
T50SSpombe-209	37.1634	0.9452	374	3835597	3.31937e+09	2194886	1.89948e+09	2191316	1.89639e+09	3830853	3.31527e+09	865.413	1	0	0	0	0	0
T50SSpombe-210	36.8635	0.9074	366	3867152	3.34668e+09	2204889	1.90814e+09	2200840	1.90463e+09	3862012	3.34223e+09	865.413	0	0	0	0	0	0
T50SSpombe-211	37.2813	0.9097	361	3857324	3.33818e+09	2203063	1.90656e+09	2199229	1.90324e+09	3853332	3.33472e+09	865.413	0	2	0	4	0	0
T50SSpombe-213	42.3141	0.9149	211	3902033	3.37687e+09	2215381	1.91722e+09	2211340	1.91372e+09	3897172	3.37266e+09	865.413	0	0	0	0	0	0
T50SSpombe-215	42.7285	0.9421	343	3902996	3.3777e+09	2215926	1.91769e+09	2211739	1.91407e+09	3898489	3.3738e+09	865.413	0	0	0	0	0	0
T50SSpombe-216	37.0534	0.9356	328	3905725	3.38006e+09	2216334	1.91804e+09	2212138	1.91441e+09	3901397	3.37632e+09	865.413	2	2	0	1	0	0
T50SSpombe-217	44.3874	0.9325	366	3900834	3.37583e+09	2214817	1.91673e+09	2210533	1.91302e+09	3895915	3.37157e+09	865.413	1	0	0	0	0	0
T50SSpombe-221	43.9949	0.9452	376	3915406	3.38844e+09	2218626	1.92003e+09	2214420	1.91639e+09	3910654	3.38433e+09	865.413	0	0	0	0	0	0
T50SSpombe-223	40.0626	0.9454	337	3907474	3.38158e+09	2216743	1.9184e+09	2212399	1.91464e+09	3903157	3.37784e+09	865.413	0	1	0	0	0	0
T50SSpombe-227	38.857	0.9353	259	3910714	3.38438e+09	2217650	1.91918e+09	2213344	1.91546e+09	3906389	3.38064e+09	865.413	0	0	0	0	0	0
T50SSpombe-233	37.4447	0.9115	366	3795995	3.2851e+09	2184164	1.8902e+09	2180719	1.88722e+09	3791192	3.28094e+09	865.413	0	0	0	2	0	0
T50SSpombe-234	63.5931	0.9432	405	3907618	3.3817e+09	2216774	1.91842e+09	2212427	1.91466e+09	3902770	3.37751e+09	865.413	0	0	0	0	0	0
T50SSpombe-235	42.2393	0.9119	379	3790800	3280605705	2182280	1.88857e+09	2178761	1.88553e+09	3786954	3.27728e+09	865.413	0	0	0	0	0	0
T50SSpombe-237	38.9093	0.9128	379	3825803	3.3109e+09	2193586	1.89836e+09	2189651	1.89495e+09	3821742	3.30738e+09	865.413	4	1	1	1	0	0
T50SSpombe-238	33.1991	0.9257	382	3768274	3.26111e+09	2173606	1.88107e+09	2170240	1878152824	3763717	3.25717e+09	865.413	0	0	0	0	0	0
T50SSpombe-239	40.7427	0.9323	386	3824172	3.30949e+09	2192697	1.89759e+09	2188680	1.89411e+09	3820140	3.306e+09	865.413	0	1	0	0	0	0
T50SSpombe-241	41.7542	0.9469	370	3898064	3.37343e+09	2214016	1.91604e+09	2209827	1.91241e+09	3893284	3.3693e+09	865.413	0	0	0	0	0	0
T50SSpombe-242	37.6685	0.9059	386	3862655	3.34279e+09	2203689	1.9071e+09	2199644	1.9036e+09	3858486	3.33918e+09	865.413	0	0	0	0	0	0
T50SSpombe-243	36.8478	0.9373	405	3907350	3.38147e+09	2216549	1.91823e+09	2212303	1.91455e+09	3902934	3.37765e+09	865.413	1	0	0	1	0	0
T50SSpombe-244	37.6078	0.9411	386	3854823	3.33601e+09	2201301	1.90503e+09	2196999	1.90131e+09	3849812	3.33168e+09	865.413	0	0	0	0	0	0
T50SSpombe-248	37.97	0.9244	382	3843846	3.32651e+09	2198134	1.90229e+09	2194211	1.8989e+09	3839191	3.32248e+09	865.413	0	0	0	0	0	0
T50SSpombe-250	42.3662	0.9094	364	3884238	3.36147e+09	2210443	1.91295e+09	2206245	1.90931e+09	3879834	3.35766e+09	865.413	1	0	0	0	0	0
T50SSpombe-252	49.7646	0.8964	349	3901327	3.37626e+09	2215112	1.91699e+09	2210839	1.91329e+09	3896689	3.37224e+09	865.413	0	0	0	0	0	0
T50SSpombe-253	50.1249	0.9164	371	3911896	3.3854e+09	2217699	1.91922e+09	2213527	1.91561e+09	3906728	3.38093e+09	865.413	0	0	0	0	0	1
T50SSpombe-254	38.1915	0.9185	368	3886763	3.36365e+09	2210457	1.91296e+09	2206464	1.9095e+09	3882022	3.35955e+09	865.413	0	0	0	0	0	0
T50SSpombe-255	36.3799	0.9166	390	3895423	3.37115e+09	2212550	1.91477e+09	2208462	1.91123e+09	3890716	3.36707e+09	865.413	2	1	0	0	0	0
T50SSpombe-258	37.2414	0.9339	384	3868518	3.34786e+09	2205820	1.90894e+09	2201659	1.90534e+09	3864290	3.3442e+09	865.413	0	0	0	0	0	0
T50SSpombe-259	40.4788	0.9315	396	3910082	3.38383e+09	2217162	1.91876e+09	2213073	1.91522e+09	3904868	3.37932e+09	865.413	1	0	0	1	0	0
T50SSpombe-260	34.4274	0.9172	385	3791211	3.28096e+09	2181507	1.8879e+09	2178115	1.88497e+09	3787272	3.27755e+09	865.413	0	0	0	0	0	0
T50SSpombe-263	37.4335	0.9112	376	3829251	3.31388e+09	2193580	1.89835e+09	2189838	1.89511e+09	3824693	3.30994e+09	865.413	0	0	0	2	0	0
T50SSpombe-264	51.162	0.9516	358	3920848	3.39315e+09	2220007	1.92122e+09	2215746	1.91753e+09	3915776	3.38876e+09	865.413	0	0	0	0	0	0
T50SSpombe-265	39.3471	0.9321	384	3865388	3.34516e+09	2204022	1.90739e+09	2200153	1.90404e+09	3861565	3.34185e+09	865.413	0	0	0	1	0	0
T50SSpombe-266	40.0215	0.9456	407	3847416	3.3296e+09	2198104	1.90227e+09	2194469	1.89912e+09	3843729	3.32641e+09	865.413	0	2	0	2	0	0
T50SSpombe-267	46.256	0.9281	382	3874694	3.35321e+09	2207788	1.91065e+09	2203672	1.90709e+09	3870248	3.34936e+09	865.413	0	0	0	0	0	0
T50SSpombe-269	39.9866	0.9341	406	3908613	3.38256e+09	2216604	1.91828e+09	2212464	1.91469e+09	3904234	3.37877e+09	865.413	0	0	0	0	0	0
T50SSpombe-272	37.8323	0.9165	386	3835431	3.31923e+09	2195326	1.89986e+09	2191603	1.89664e+09	3830809	3.31523e+09	865.413	0	0	0	0	0	0
T50SSpombe-273	37.1824	0.9323	395	3872290	3.35113e+09	2207023	1.90999e+09	2202746	1.90628e+09	3867642	3.34711e+09	865.413	0	0	0	0	0	0
T50SSpombe-275	51.9196	0.9324	351	3909553	3.38338e+09	2217498	1.91905e+09	2213244	1.91537e+09	3904427	3.37894e+09	865.413	0	0	0	0	0	0
T50SSpombe-276	43.8416	0.9297	377	3821236	3.30695e+09	2191069	1.89618e+09	2187532	1.89312e+09	3817338	3.30357e+09	865.413	0	0	0	0	0	0
T50SSpombe-277	43.6056	0.9245	378	3911098	3.38471e+09	2217628	1.91916e+09	2213367	1.91548e+09	3905833	3.38016e+09	865.413	0	0	0	1	2	0
T50SSpombe-279	109.381	0.9509	375	3917023	3.38984e+09	2219460	1.92075e+09	2215376	1.91721e+09	3912024	3.38551e+09	865.413	0	0	0	0	0	0
T50SSpombe-280	34.7097	0.9442	391	3901611	3.3765e+09	2215109	1.91698e+09	2210924	1.91336e+09	3896992	3.37251e+09	865.413	1	1	1	1	0	0
T50SSpombe-281	52.3325	0.9305	373	3912017	3.38551e+09	2217899	1.9194e+09	2213626	1.9157e+09	3907068	3.38123e+09	865.413	1	0	0	0	0	0

## Sheet: 6
Supplementary Table 6. Details of base-pair substitutions (BPSs) in the AgNPs-treated MA lines
Lines	Scaffold	Position	Reference	Mutation	Strand	Codon change	Amino acid change	Syn/nonsyn/non-coding/intron
T50SSpombe-266	2	95385	A	G	+	GAC>GGC	D>G	nonsyn
T50SSpombe-205	2	114336	A	G	+	AAA>GAA	K>E	nonsyn
T50SSpombe-211	1	137708	C	A	-	AAG>AAT	K>N	nonsyn
T50SSpombe-197	2	193582	T	G	-	GAA>GCA	E>A	nonsyn
T50SSpombe-263	1	201261	C	A				intron
T50SSpombe-167	2	218778	A	G	+	AGT>GGT	S>G	nonsyn
T50SSpombe-201	3	298577	C	A	-	ATG>ATT	M>I	nonsyn
T50SSpombe-179	3	326553	G	C				non_coding
T50SSpombe-239	3	394896	A	G	+	CGA>CGG	R>R	syn
T50SSpombe-193	2	433285	C	A	+	CAA>AAA	Q>K	nonsyn
T50SSpombe-140	2	473809	C	A	+	CCG>CAG	P>Q	nonsyn
T50SSpombe-141	3	491189	T	A	-	ATC>TTC	I>F	nonsyn
T50SSpombe-151	2	521298	A	G				non_coding
T50SSpombe-211	1	553246	C	A	-	GGA>GTA	G>V	nonsyn
T50SSpombe-150	1	613310	C	T	+	CGC>TGC	R>C	nonsyn
T50SSpombe-259	3	731289	C	T				non_coding
T50SSpombe-211	2	736565	A	G				non_coding
T50SSpombe-183	1	869783	C	A	-	AGT>ATT	S>I	nonsyn
T50SSpombe-178	1	872335	G	A	+	TCG>TCA	S>S	syn
T50SSpombe-188	1	933909	G	A	-	TTC>TTT	F>F	syn
T50SSpombe-167	3	959972	C	A				non_coding
T50SSpombe-179	2	972125	A	C	+	TTA>TTC	L>F	nonsyn
T50SSpombe-167	2	974109	G	T	-	CCA>CAA	P>Q	nonsyn
T50SSpombe-183	1	986411	T	G	-	ACT>CCT	T>P	nonsyn
T50SSpombe-167	1	998544	C	A	-	GTG>TTG	V>L	nonsyn
T50SSpombe-216	3	1126663	G	A	-	CGT>TGT	R>C	nonsyn
T50SSpombe-233	3	1164603	G	T	+	GCC>TCC	A>S	nonsyn
T50SSpombe-255	1	1244204	A	G	-	TTA>TCA	L>S	nonsyn
T50SSpombe-216	3	1265037	C	T				intron
T50SSpombe-178	1	1274315	C	G	-	GAG>CAG	E>Q	nonsyn
T50SSpombe-237	3	1280832	G	T	+	TTG>TTT	L>F	nonsyn
T50SSpombe-178	1	1300945	A	C	+	AAT>ACT	N>T	nonsyn
T50SSpombe-188	1	1374263	C	A	-	GCT>TCT	A>S	nonsyn
T50SSpombe-188	1	1374269	C	T	-	GAT>AAT	D>N	nonsyn
T50SSpombe-280	1	1392155	A	T				non_coding
T50SSpombe-183	1	1443595	C	A	-	GTG>TTG	V>L	nonsyn
T50SSpombe-183	3	1506742	G	T				non_coding
T50SSpombe-158	1	1556836	G	A	+	CCG>CCA	P>P	syn
T50SSpombe-146	3	1648122	T	C	+	TCT>TCC	S>S	syn
T50SSpombe-237	2	1806550	T	C				non_coding
T50SSpombe-161	2	1831533	C	A	+	GCA>GAA	A>E	nonsyn
T50SSpombe-188	3	1852193	C	A	-	GTC>TTC	V>F	nonsyn
T50SSpombe-183	1	1923990	T	C				non_coding
T50SSpombe-209	2	2032767	G	A	+	AAG>AAA	K>K	syn
T50SSpombe-183	1	2091235	C	T	-	TGG>TAG	W>*	nonsyn
T50SSpombe-280	2	2129748	G	T	+	GTC>TTC	V>F	nonsyn
T50SSpombe-167	1	2148182	A	C	-	CTG>CGG	L>R	nonsyn
T50SSpombe-192	2	2151928	G	A				non_coding
T50SSpombe-198	2	2166686	G	A	-	CCC>CCT	P>P	syn
T50SSpombe-179	1	2190925	A	G				non_coding
T50SSpombe-151	2	2257631	G	T	+	GTA>TTA	V>L	nonsyn
T50SSpombe-179	2	2276312	C	A	+	AAC>AAA	N>K	nonsyn
T50SSpombe-193	3	2330082	C	T				non_coding
T50SSpombe-237	2	2374149	A	T	-	GAT>GAA	D>E	nonsyn
T50SSpombe-216	1	2514202	T	C				non_coding
T50SSpombe-161	2	2556507	T	G				non_coding
T50SSpombe-216	2	2616803	C	A	+	GCT>GAT	A>D	nonsyn
T50SSpombe-266	2	2627049	G	T	+	CGA>CTA	R>L	nonsyn
T50SSpombe-223	1	2636980	A	G				non_coding
T50SSpombe-217	1	2731430	C	T				non_coding
T50SSpombe-161	2	2733861	T	C	-	AAA>AAG	K>K	syn
T50SSpombe-259	2	2735205	C	A				non_coding
T50SSpombe-141	1	2740213	G	T				non_coding
T50SSpombe-266	2	2776773	A	G				non_coding
T50SSpombe-183	1	2871093	C	A	+	CGC>CGA	R>R	syn
T50SSpombe-263	1	2912196	C	A				non_coding
T50SSpombe-211	2	2918298	C	A	-	GCC>TCC	A>S	nonsyn
T50SSpombe-237	1	2960846	C	T	-	TTG>TTA	L>L	syn
T50SSpombe-280	1	2962400	G	A	-	AAC>AAT	N>N	syn
T50SSpombe-152	1	3028761	G	T	-	CAA>AAA	Q>K	nonsyn
T50SSpombe-237	1	3031153	C	T				non_coding
T50SSpombe-265	2	3067293	C	A	+	ACT>AAT	T>N	nonsyn
T50SSpombe-146	2	3074246	C	A	+	CCG>CAG	P>Q	nonsyn
T50SSpombe-167	2	3101771	A	G				non_coding
T50SSpombe-243	1	3119448	G	T	+	GTT>TTT	V>F	nonsyn
T50SSpombe-253	2	3128538	G	C	-	ACC>AGC	T>S	nonsyn
T50SSpombe-193	1	3171951	A	C	+	AAT>CAT	N>H	nonsyn
T50SSpombe-281	1	3385795	G	A	-	CCC>TCC	P>S	nonsyn
T50SSpombe-167	1	3424168	G	A				non_coding
T50SSpombe-193	1	3505342	G	T	-	CAA>AAA	Q>K	nonsyn
T50SSpombe-183	1	3510278	C	A				non_coding
T50SSpombe-255	1	3586389	G	A	+	GGT>GAT	G>D	nonsyn
T50SSpombe-152	1	3685002	A	G				non_coding
T50SSpombe-152	1	3687076	T	A				non_coding
T50SSpombe-177	2	3688955	C	A				non_coding
T50SSpombe-233	2	3831686	G	T				non_coding
T50SSpombe-211	2	3898757	C	A	-	GTT>TTT	V>F	nonsyn
T50SSpombe-266	2	3909915	C	A	-	TTG>TTT	L>F	nonsyn
T50SSpombe-255	2	3968872	C	T				non_coding
T50SSpombe-211	1	3999974	T	C				non_coding
T50SSpombe-163	1	4004514	C	G	+	TCC>TGC	S>C	nonsyn
T50SSpombe-183	1	4005810	G	C				non_coding
T50SSpombe-152	1	4185709	G	T	-	TCC>TCA	S>S	syn
T50SSpombe-179	2	4194056	C	A	-	CAG>CAT	Q>H	nonsyn
T50SSpombe-150	1	4267637	G	A	-	TAC>TAT	Y>Y	syn
T50SSpombe-146	1	4294486	C	T	-	GCA>ACA	A>T	nonsyn
T50SSpombe-237	2	4344313	C	T				non_coding
T50SSpombe-200	1	4367251	G	T	+	CGC>CTC	R>L	nonsyn
T50SSpombe-146	2	4441657	T	C				non_coding
T50SSpombe-237	1	4489848	G	A	-	AGC>AGT	S>S	syn
T50SSpombe-192	1	4570465	G	T				non_coding
T50SSpombe-280	1	4661121	T	C				non_coding
T50SSpombe-277	1	4803392	C	A	-	AAG>AAT	K>N	nonsyn
T50SSpombe-216	1	4844241	A	G	-	TAT>TAC	Y>Y	syn
T50SSpombe-158	1	4865457	C	A	+	ACA>AAA	T>K	nonsyn
T50SSpombe-179	1	5084660	A	T				non_coding
T50SSpombe-277	1	5095039	T	G				non_coding
T50SSpombe-277	1	5203482	T	G	+	TTA>GTA	L>V	nonsyn
T50SSpombe-143	1	5303490	A	C	+	AAT>CAT	N>H	nonsyn
T50SSpombe-250	1	5409417	G	A	-	TCC>TCT	S>S	syn
T50SSpombe-143	1	5420880	T	G	-	AAA>CAA	K>Q	nonsyn
T50SSpombe-155	1	5436633	G	T	-	TCC>TAC	S>Y	nonsyn
T50SSpombe-243	1	5474635	G	A				non_coding
T50SSpombe-186	1	5510923	C	A	-	GAT>TAT	D>Y	nonsyn

## Sheet: 7
Supplementary Table 7. Details of small indels in the AgNPs-treated MA lines
Lines	Scaffold	Position	Reference	Mutation	Insertion/Deletion	SSR
T50SSpombe-139	2	3980890	C	CCTAA	INS	6ac
T50SSpombe-139	2	3980892	CGT	C	DEL	-
T50SSpombe-141	1	3828032	G	GT	INS	-
T50SSpombe-141	2	2589110	C	CA	INS	-
T50SSpombe-143	2	4078095	T	TA	INS	10a
T50SSpombe-143	3	1122135	GAGGAAGGA	G	DEL	5agga
T50SSpombe-146	1	1455989	T	TAG	INS	-
T50SSpombe-151	2	3674070	G	GA	INS	-
T50SSpombe-152	1	4080148	T	TACTGC	INS	4actgc
T50SSpombe-152	2	2114661	AT	A	DEL	4t
T50SSpombe-161	2	3459916	C	CT	INS	8t
T50SSpombe-167	1	2000732	C	CT	INS	9t
T50SSpombe-167	2	986846	C	CT	INS	6t
T50SSpombe-188	3	1914755	T	TA	INS	9a
T50SSpombe-192	2	2070128	GATAAAA	G	DEL	3ataaaa
T50SSpombe-211	2	391847	G	GT	INS	9t
T50SSpombe-217	2	3901414	T	TAGATA	INS	3agata
T50SSpombe-237	3	742273	G	GT	INS	-
T50SSpombe-239	1	4711465	T	TATCATC	INS	6atc
T50SSpombe-243	1	3359799	C	CA	INS	-
T50SSpombe-243	3	2162338	A	AT	INS	9t
T50SSpombe-255	1	710248	T	TA	INS	7a
T50SSpombe-259	2	1061700	G	GGACGCTCCT	INS	-

## Sheet: 8
Supplementary Table 8. Mutation enrichment tests on all genes of the AgNPs-treated MA lines (P value after Bonferroni correction: 0.05/5489=9.109127e-06)
Transcript	Scaffold	Strand	Start	End	Length	CDS position	Sum of (number of lines × cell divisions in all treatment lines)	Observed mutation number	Expected mutation number of the gene across all lines	Poisson cumulative probability of > observed mutations in the gene	Significant
g2233.t1	2	+	95036	96082	1044	95036:96079	74425.5	1	0.00978334	4.75459e-05	No
g2241.t1	2	+	112635	114914	2175	112635:114184;114244:114248;114292:114911	74425.5	1	0.020382	0.000204911	No
g43.t2	1	-	133388	139375	5985	133391:139375	74425.5	1	0.0560855	0.0015152	No
g2276.t1	2	-	193509	194552	1041	193512:194552	74425.5	1	0.00975523	4.72739e-05	No
g2286.t1	2	+	217470	221004	3171	217470:219790;220001:220156;220211:220261;220359:221001	74425.5	1	0.0297155	0.000432855	No
g4092.t1	3	-	297839	298579	738	297842:298579	74425.5	1	0.00691581	2.38042e-05	No
g4130.t1	3	+	393841	395331	1488	393841:395328	74425.5	1	0.0139441	9.63195e-05	No
g2375.t1	2	+	433063	433743	678	433063:433740	74425.5	1	0.00635355	2.00985e-05	No
g2392.t1	2	+	473361	476771	3315	473361:475116;475168:475842;475885:476768	74425.5	1	0.0310649	0.000472637	No
g4165.t1	3	-	485802	492836	7032	485805:492836	74425.5	1	0.065897	0.00207814	No
g4165.t2	3	-	490825	492836	1959	490828:490838;490889:492836	74425.5	1	0.0183578	0.000166457	No
g204.t1	1	-	552414	553589	1122	552417:553359;553411:553589	74425.5	1	0.0105143	5.48891e-05	No
g230.t1	1	+	612281	613987	1704	612281:613984	74425.5	1	0.0159682	0.000126143	No
g230.t2	1	+	612521	613987	1464	612521:613984	74425.5	1	0.0137192	9.32514e-05	No
g339.t1	1	-	868696	870863	1692	868699:869921;869995:870148;870194:870267;870476:870575;870629:870723;870818:870863	74425.5	1	0.0158558	0.000124382	No
g340.t1	1	+	871735	872864	987	871735:871836;871892:872344;872430:872861	74425.5	1	0.00924919	4.25109e-05	No
g366.t1	1	-	932631	935159	2526	932634:935159	74425.5	1	0.0236712	0.00027578	No
g2591.t1	2	+	972117	973655	1326	972117:972248;972315:972472;972520:973017;973073:973324;973367:973652	74425.5	1	0.012426	7.65657e-05	No
g2592.t1	2	-	973913	974632	717	973916:974632	74425.5	1	0.00671902	2.24717e-05	No
g385.t1	1	-	986130	987389	1257	986133:987389	74425.5	1	0.0117794	6.88343e-05	No
g392.t1	1	-	997396	999018	1620	997399:999018	74425.5	1	0.015181	0.000114072	No
g4402.t1	3	-	1125838	1127417	1365	1125841:1126482;1126637:1126815;1126874:1127417	74425.5	1	0.0127914	8.11161e-05	No
g4413.t1	3	+	1156176	1164614	8436	1156176:1164611	74425.5	1	0.0790539	0.00296486	No
g4413.t2	3	+	1160802	1164614	3810	1160802:1164611	74425.5	1	0.0357036	0.000622402	No
g492.t1	1	-	1244167	1245519	1350	1244170:1245519	74425.5	1	0.0126509	7.93505e-05	No
g504.t1	1	-	1273458	1274450	990	1273461:1274450	74425.5	1	0.0092773	4.27689e-05	No
g4458.t1	3	+	1279750	1281369	1617	1279750:1281366	74425.5	1	0.0151529	0.000113652	No
g516.t1	1	+	1300437	1303220	2781	1300437:1303217	74425.5	1	0.0260608	0.00033374	No
g544.t1	1	-	1369179	1374332	5151	1369182:1374332	74425.5	2	0.0482701	1.80792e-05	No
g573.t1	1	-	1443203	1444988	1665	1443206:1444680;1444753:1444873;1444920:1444988	74425.5	1	0.0156027	0.000120464	No
g618.t1	1	+	1556207	1557826	1617	1556207:1557823	74425.5	1	0.0151529	0.000113652	No
g4573.t1	3	+	1647739	1648959	1218	1647739:1648956	74425.5	1	0.0114139	6.4645e-05	No
g2950.t1	2	+	1831199	1831630	429	1831199:1831627	74425.5	1	0.00402017	8.05924e-06	Yes
g4649.t1	3	-	1851249	1853832	2304	1851252:1851342;1851394:1852852;1852893:1853331;1853431:1853550;1853598:1853759;1853800:1853832	74425.5	1	0.0215908	0.000229754	No
g3027.t1	2	+	2030627	2033103	2343	2030627:2030765;2030897:2033100	74425.5	1	0.0219563	0.00023754	No
g816.t1	1	-	2090382	2092607	2223	2090385:2092607	74425.5	1	0.0208318	0.000213991	No
g3066.t1	2	+	2126826	2131361	3444	2126826:2128237;2129201:2129208;2129253:2129470;2129553:2131358	74425.5	1	0.0322738	0.000509727	No
g837.t1	1	-	2145606	2148550	2799	2145609:2146088;2146126:2148305;2148412:2148550	74425.5	1	0.0262295	0.000338036	No
g837.t2	1	-	2145606	2148550	2808	2145609:2146088;2146126:2148305;2148350:2148358;2148412:2148550	74425.5	1	0.0263138	0.000340194	No
g3080.t1	2	-	2165654	2167300	1644	2165657:2167300	74425.5	1	0.0154059	0.00011746	No
g3118.t1	2	+	2256846	2258473	1578	2256846:2256900;2256948:2258470	74425.5	1	0.0147875	0.000108263	No
g3126.t1	2	+	2274684	2276417	1731	2274684:2276414	74425.5	1	0.0162212	0.00013015	No
g3167.t1	2	-	2373942	2374547	603	2373945:2374547	74425.5	1	0.00565072	1.59053e-05	No
g3269.t1	2	+	2614533	2618018	2337	2614533:2614551;2614616:2615823;2616784:2617689;2617812:2618015	74425.5	1	0.0219001	0.000236334	No
g3270.t1	2	+	2619344	2627173	7827	2619344:2627170	74425.5	1	0.0733469	0.0025619	No
g3316.t1	2	-	2733783	2734646	861	2733786:2734646	74425.5	1	0.00806844	3.23753e-05	No
g1122.t1	1	+	2870800	2871579	777	2870800:2871576	74425.5	1	0.00728128	2.63802e-05	No
g3356.t1	2	-	2917897	2919021	930	2917900:2918799;2918992:2919021	74425.5	1	0.00871504	3.77561e-05	No
g1156.t1	1	-	2960485	2961280	681	2960488:2960506;2960547:2961193;2961266:2961280	74425.5	1	0.00638166	2.02764e-05	No
g1156.t2	1	-	2960457	2961280	687	2960460:2960484;2960547:2961193;2961266:2961280	74425.5	1	0.00643789	2.06345e-05	No
g1157.t1	1	-	2961821	2963476	1653	2961824:2963476	74425.5	1	0.0154903	0.000118743	No
g1183.t1	1	-	3027829	3029232	1401	3027832:3029232	74425.5	1	0.0131288	8.5432e-05	No
g3422.t1	2	+	3065816	3069421	3603	3065816:3069418	74425.5	1	0.0337638	0.000557327	No
g3422.t3	2	+	3065816	3067361	1491	3065816:3067306	74425.5	1	0.0139722	9.67065e-05	No
g3424.t1	2	+	3072475	3074976	2499	3072475:3074973	74425.5	1	0.0234182	0.000269962	No
g3424.t2	2	+	3072475	3074401	1848	3072475:3074295;3074372:3074398	74425.5	1	0.0173176	0.00014823	No
g3424.t3	2	+	3072475	3074530	2010	3072475:3074456;3074500:3074527	74425.5	1	0.0188357	0.000175181	No
g1223.t1	1	+	3119037	3121865	2826	3119037:3121862	74425.5	1	0.0264825	0.000344531	No
g3449.t1	2	-	3128429	3128797	366	3128432:3128797	74425.5	1	0.00342979	5.8683e-06	Yes
g1241.t1	1	+	3169977	3172282	2088	3169977:3170216;3170333:3171023;3171073:3172039;3172090:3172279	74425.5	1	0.0195667	0.000188949	No
g1334.t1	1	-	3385277	3387028	1749	3385280:3387028	74425.5	1	0.0163899	0.000132856	No
g1384.t1	1	-	3503468	3505819	2349	3503471:3505819	74425.5	1	0.0220125	0.000238749	No
g1421.t1	1	+	3583610	3587222	3522	3583610:3586285;3586337:3587076;3587114:3587219	74425.5	1	0.0330047	0.000532818	No
g3757.t1	2	-	3896541	3899654	3111	3896544:3899654	74425.5	1	0.0291532	0.000416786	No
g3762.t1	2	-	3908697	3910211	1512	3908700:3910211	74425.5	1	0.014169	9.94367e-05	No
g1592.t1	1	+	4003334	4004719	1335	4003334:4004595;4004644:4004716	74425.5	1	0.0125103	7.76042e-05	No
g1592.t2	1	+	4003334	4004651	1272	4003334:4004595;4004639:4004648	74425.5	1	0.0119199	7.04803e-05	No
g1661.t1	1	-	4184239	4186590	2247	4184242:4185954;4186017:4186524;4186565:4186590	74425.5	1	0.0210567	0.000218604	No
g3869.t1	2	-	4193168	4194553	1383	4193171:4194553	74425.5	1	0.0129601	8.32602e-05	No
g1694.t1	1	-	4265651	4268136	2427	4265654:4268024;4268081:4268136	74425.5	1	0.0227435	0.000254744	No
g1706.t1	1	-	4293235	4295020	1167	4293238:4293486;4293533:4293824;4294272:4294640;4294724:4294773;4294814:4295020	74425.5	1	0.010936	5.93636e-05	No
g1736.t1	1	+	4364110	4367669	3504	4364110:4364182;4364236:4367666	74425.5	1	0.032836	0.000527445	No
g1786.t2	1	-	4488510	4490420	1908	4488513:4490420	74425.5	1	0.0178799	0.000157953	No
g1911.t1	1	-	4802282	4803982	1698	4802285:4803982	74425.5	1	0.015912	0.000125261	No
g1925.t1	1	-	4842884	4846170	2970	4842887:4842974;4843040:4843221;4843268:4843363;4843402:4843586;4843627:4843864;4843905:4845926;4845971:4846096;4846138:4846170	74425.5	1	0.0278319	0.000380196	No
g1934.t1	1	+	4864567	4866535	1566	4864567:4864694;4864760:4864845;4864946:4865049;4865110:4865162;4865251:4865611;4865659:4866422;4866463:4866532	74425.5	1	0.014675	0.00010663	No
g2064.t1	1	+	5200635	5204654	4017	5200635:5204651	74425.5	1	0.0376434	0.000690979	No
g2109.t1	1	+	5302276	5303579	1182	5302276:5302342;5302409:5302429;5302483:5303576	74425.5	1	0.0110765	6.08937e-05	No
g2148.t1	1	-	5408883	5409824	891	5408886:5409483;5409532:5409824	74425.5	1	0.00834957	3.46643e-05	No
g2154.t1	1	-	5420065	5421213	1146	5420068:5421213	74425.5	1	0.0107392	5.72538e-05	No
g2161.t1	1	-	5434316	5438269	3951	5434319:5438269	74425.5	1	0.0370249	0.000668735	No
g2186.t1	1	-	5510363	5511106	741	5510366:5511106	74425.5	1	0.00694392	2.39977e-05	No

## Sheet: 9
Supplementary Table 9. The genes expression matrix of the control and the AgNPs treatment (Column 'B' represents the mean of the normalized-FPKM and columns 'H' to 'L' represent the normalized-FPKM of each repliate)
Gene ID	baseMean	log2FoldChange	lfcSE	stat	p value	p-adj	Control1	Control2	Control3	AgNPs-treated1	AgNPs-treated2	AgNPs-treated3	Change
g1.t1	412.867	-3.76204	0.153088	24.5743	2.37651e-133	3.28434e-131	725.792	783.048	799.274	38.5388	51.9651	78.5817	Down
g2.t1	89.2554	-4.02637	0.316774	12.7105	5.16727e-37	7.52834e-36	127.109	170.962	206.23	11.9287	12.5433	6.75972	Down
g3.t1	25.9033	-6.44535	1.08069	5.96411	2.45965e-09	7.09442e-09	35.5905	43.2682	74.7984	0.917591	0	0.844965	Down
g4.t1	95.4704	-2.36932	0.218531	10.842	2.17627e-27	1.98991e-26	161.428	157.243	161.351	30.2805	29.5664	32.9536	Down
g5.t1	25.0516	-2.00008	0.406689	4.91796	8.74528e-07	2.02203e-06	33.0483	43.2682	43.8105	11.9287	8.95951	9.29461	Down
g6.t1	1731.13	-0.747863	0.0890631	8.397	4.58038e-17	2.24017e-16	2291.77	1948.12	2271.73	1287.38	1136.96	1450.8	NoDiff
g7.t1	398.53	-0.285576	0.103059	2.771	0.00558837	0.00865821	430.899	434.792	447.722	344.096	375.403	358.265	NoDiff
g8.t1	1180.51	-1.31053	0.0760944	17.2224	1.80306e-66	6.92173e-65	1602.84	1695.9	1748.15	718.473	645.085	672.592	Down
g9.t1	1611.39	1.18112	0.0853589	-13.8371	1.52127e-43	2.99121e-42	854.172	1052.16	1049.31	2071.92	2394.88	2245.92	Up
g10.t1	86.8869	2.8317	0.262245	-10.7979	3.52068e-27	3.14198e-26	24.1507	25.3277	14.9597	162.414	155.895	138.574	Up
g11.t1	1.56488	0.911497	1.59122	-0.572829	0.56676	0.616601	0	0	3.20565	2.75277	0.895951	2.53489	NoDiff
g12.t1	5453.21	1.06785	0.0582584	-18.3296	4.80546e-75	2.30139e-73	3322.63	3614.48	3626.65	7501.3	7557.34	7096.86	Up
g13.t1	14.5872	-0.916919	0.500552	1.83182	0.066979	0.0878225	17.7953	18.9958	20.3024	13.7639	10.7514	5.91475	NoDiff
g14.t1	7.62109	-0.900348	0.707121	1.27326	0.202926	0.243019	6.35545	16.8851	6.41129	6.42313	6.27166	3.37986	NoDiff
g15.t1	622.157	-1.98999	0.116141	17.1343	8.23918e-66	3.04221e-64	954.588	1041.6	986.27	269.772	191.733	288.978	Down
g16.t1	21231.6	-2.31386	0.174632	13.2499	4.51569e-40	7.61059e-39	34782.1	32934.5	38342.7	7598.57	5545.94	8186.02	Down
g17.t1	4829.89	-0.326263	0.0655316	4.97872	6.40055e-07	1.49925e-06	5577.54	4886.14	5659.03	4294.32	4133.02	4429.31	NoDiff
g18.t1	2030.16	-0.31523	0.0660093	4.77554	1.79225e-06	4.02841e-06	2398.55	2116.97	2239.68	1808.57	1809.82	1807.38	NoDiff
g19.t1	21248.4	-1.55546	0.162873	9.55014	1.29518e-21	8.52352e-21	31952.6	29970.1	33204.1	11458.9	8499.89	12404.9	Down
g20.t1	3827.71	1.6787	0.0952681	-17.6208	1.70676e-69	7.05607e-68	1836.72	1740.22	1889.19	6353.4	6472.35	4674.35	Up
g21.t2	1377.31	0.272754	0.0671904	-4.05941	4.91959e-05	9.53368e-05	1272.36	1246.33	1224.56	1511.27	1477.42	1531.92	NoDiff
g22.t1	1497.01	0.122302	0.0666145	-1.83597	0.0663628	0.0870618	1391.84	1420.46	1487.42	1567.24	1583.15	1531.92	NoDiff
g23.t1	1139.39	1.42429	0.0831475	-17.1296	8.92208e-66	3.2694e-64	625.376	653.244	577.016	1744.34	1710.37	1526.01	Up
g24.t1	574.457	0.590076	0.10059	-5.86617	4.4598e-09	1.25932e-08	423.273	512.886	438.105	697.369	733.784	641.328	NoDiff
g25.t1	10179.4	0.00471433	0.0660961	-0.0713253	0.943139	0.952393	9927.21	10352.7	10207.8	10684.4	9102.86	10801.2	NoDiff
g26.t1	182.55	0.194433	0.152219	-1.27732	0.201489	0.241417	175.41	168.851	166.694	218.387	164.855	201.102	NoDiff
g28.t1	1304.86	-0.52281	0.0699725	7.47165	7.91971e-14	3.15809e-13	1539.29	1532.33	1544.05	1102.03	1096.64	1014.8	NoDiff
g29.t1	92.3498	-0.784395	0.208847	3.75584	0.000172761	0.000319681	102.958	142.468	104.718	72.4897	68.0923	63.3724	NoDiff
g30.t2	517.63	-0.804044	0.108239	7.42843	1.09892e-13	4.31099e-13	624.105	746.112	603.73	414.751	351.213	365.87	NoDiff
g31.t1	265.447	0.0372514	0.125301	-0.297296	0.766241	0.800937	249.134	271.218	265	286.288	276.849	244.195	NoDiff
g32.t1	1346.3	0.251945	0.0689999	-3.65138	0.000260839	0.000470074	1183.38	1270.61	1232.04	1480.07	1424.56	1487.14	NoDiff
g33.t2	494.685	-0.818613	0.0954841	8.57328	1.00576e-17	5.1589e-17	615.207	621.584	657.157	360.613	348.525	365.025	NoDiff
g34.t1	1807.08	-0.05988	0.0660931	0.905994	0.364939	0.414758	1761.73	1933.35	1836.84	1805.82	1793.69	1711.05	NoDiff
g35.t1	459.128	-0.0569775	0.102136	0.55786	0.57694	0.62627	469.032	496.001	439.173	479.9	451.559	419.103	NoDiff
g36.t1	1154.39	-0.0531259	0.0717968	0.739948	0.459332	0.510286	1124.91	1195.68	1205.32	1105.7	1154.88	1139.86	NoDiff
g37.t1	787.758	-1.49904	0.113695	13.1847	1.07419e-39	1.78553e-38	945.691	1368.75	1175.4	417.504	438.12	381.079	Down
g38.t1	519.003	-2.47781	0.131315	18.8693	2.04105e-79	1.09695e-77	879.594	804.155	957.42	132.133	137.08	203.637	Down
g39.t2	773.016	0.0545554	0.0826807	-0.659833	0.509361	0.560077	724.521	757.721	791.795	807.48	804.564	752.019	NoDiff
g40.t1	938.51	-0.247398	0.081357	3.04089	0.00235881	0.00381336	1006.7	1095.42	954.214	844.183	832.338	898.198	NoDiff
g41.t1	1052.72	-0.424978	0.0768667	5.52876	3.22506e-08	8.41857e-08	1232.96	1161.91	1225.63	853.359	957.771	884.678	NoDiff
g42.t1	7924.23	-1.48158	0.0710548	20.8512	1.48607e-96	1.15937e-94	12066.5	11038.7	11905.8	3747.44	4176.92	4610.13	Down
g43.t2	871.081	-0.0844161	0.091053	0.92711	0.353869	0.403981	891.034	888.581	910.403	732.237	924.621	879.609	NoDiff
g44.t1	953.802	-0.122031	0.0796537	1.53202	0.125517	0.157287	943.148	1078.54	959.557	911.167	909.39	921.012	NoDiff
g45.t1	449.468	0.215983	0.0982042	-2.19933	0.0278548	0.0388618	395.309	428.46	423.145	487.241	479.334	483.32	NoDiff
g46.t1	10600	-0.719381	0.0522564	13.7664	4.06129e-43	7.79543e-42	12648.6	13601	13317.3	7792.18	8123.59	8117.58	NoDiff
g47.t1	383.894	0.83903	0.120612	-6.95645	3.48953e-12	1.24018e-11	302.519	290.213	234.012	545.049	467.686	463.886	NoDiff
g48.t1	9351.13	0.555888	0.0584829	-9.50514	1.99777e-21	1.29882e-20	7372.32	7233.17	8108.15	11289.1	10730.8	11373.2	NoDiff
g49.t1	206.949	0.486172	0.147914	-3.28685	0.00101316	0.00170695	160.157	192.068	164.556	256.008	206.965	261.939	NoDiff
g50.t1	3325.6	0.0984248	0.0627699	-1.56803	0.116875	0.147296	3121.8	3408.69	3105.2	3281.3	3573.95	3462.67	NoDiff
g51.t1	672.585	0.00712565	0.0902858	-0.0789232	0.937094	0.947673	714.352	683.848	615.484	660.665	711.385	649.778	NoDiff
g52.t1	284.098	-0.145102	0.122622	1.18332	0.236681	0.279703	327.941	283.881	284.234	252.337	285.808	270.389	NoDiff
g53.t1	168.713	-0.237717	0.161393	1.47291	0.140776	0.174375	197.019	184.681	166.694	125.71	166.647	171.528	NoDiff
g54.t1	285.544	0.135258	0.127924	-1.05734	0.290358	0.337692	236.423	284.937	293.851	330.333	280.433	287.288	NoDiff
g55.t1	1132.22	0.15296	0.100731	-1.51851	0.128886	0.161083	1252.02	943.457	1023.67	1307.57	1061.7	1204.92	NoDiff
g56.t1	1081.72	0.628613	0.0807972	-7.78013	7.24482e-15	3.09842e-14	854.172	923.406	771.492	1349.78	1275.83	1315.61	NoDiff
g57.t1	2565.34	-0.754567	0.0740075	10.1958	2.07002e-24	1.59184e-23	3409.06	3077.32	3178.93	2023.29	1706.79	1996.65	NoDiff
g58.t1	669.055	-0.619307	0.0854433	7.24816	4.22465e-13	1.60146e-12	795.702	795.712	839.879	536.791	508.004	538.243	NoDiff
g59.t1	2885.86	0.041652	0.0573073	-0.726818	0.467338	0.518347	2840.88	2778.66	2912.86	2993.18	2893.03	2896.54	NoDiff
g60.t1	1329.79	-0.668432	0.0770221	8.67845	4.01209e-18	2.10711e-17	1489.72	1733.89	1672.28	1041.47	979.274	1062.12	NoDiff
g61.t1	4614.26	0.530385	0.0562401	-9.43073	4.07231e-21	2.59523e-20	3805.64	3841.37	3680.08	5219.26	5642.7	5496.5	NoDiff
g62.t1	1331.92	0.222573	0.0685063	-3.24894	0.00115835	0.00194008	1248.21	1230.5	1209.6	1451.63	1466.67	1384.9	NoDiff
g63.t1	2366.86	0.0835012	0.0623469	-1.3393	0.180473	0.218674	2348.97	2299.55	2247.16	2396.75	2559.73	2349	NoDiff
g64.t1	1253.21	0.610423	0.0712487	-8.56749	1.05763e-17	5.40209e-17	1034.67	949.789	992.682	1522.28	1542.83	1477	NoDiff
g65.t1	2515.19	0.171368	0.0592844	-2.89061	0.0038449	0.00606186	2331.18	2376.58	2389.27	2668.35	2746.09	2579.68	NoDiff
g66.t1	9008.22	-0.0150116	0.0513797	0.292169	0.770157	0.804416	8926.86	8964.95	9272.86	8693.25	9252.48	8938.88	NoDiff
g67.t1	848.597	0.239708	0.0861823	-2.78141	0.0054124	0.00839633	798.244	838.98	697.762	945.118	918.35	893.128	NoDiff
g68.t1	1408.24	-0.199692	0.0721211	2.76884	0.00562556	0.00871305	1590.13	1444.73	1483.15	1368.13	1241.79	1321.53	NoDiff
g69.t1	8183.57	-0.107121	0.0515302	2.0788	0.0376357	0.0514394	8199.8	8556.54	8703.33	8065.62	7810.9	7765.23	NoDiff
g70.t1	1065.3	-0.199282	0.0800069	2.4908	0.0127454	0.0187556	1110.93	1150.3	1155.1	979.069	915.662	1080.71	NoDiff
g71.t1	684.418	0.649972	0.0908528	-7.15412	8.42122e-13	3.11895e-12	524.96	578.316	494.738	804.727	881.616	822.151	NoDiff
g72.t1	164.211	0.0364837	0.156345	-0.233354	0.815487	0.84501	185.579	157.243	144.254	171.589	171.127	155.474	NoDiff
g73.t1	5879.52	-0.325839	0.056825	5.73407	9.8048e-09	2.70079e-08	6638.9	6246.45	6737.2	5409.2	5006.57	5238.78	NoDiff
g74.t1	2856.5	0.104155	0.0601419	-1.73183	0.0833047	0.10767	2777.33	2647.8	2835.93	2844.53	3020.25	3013.15	NoDiff
g75.t1	814.469	0.532355	0.085126	-6.25373	4.00761e-10	1.23078e-09	691.473	696.512	610.141	1005.68	957.771	925.237	NoDiff
g76.t1	1725.97	0.137648	0.0762263	-1.80579	0.0709516	0.0927297	1709.62	1740.22	1482.08	1738.83	1918.23	1766.82	NoDiff
g77.t1	1759.99	-0.208842	0.0659715	3.16564	0.0015474	0.00255366	1960.02	1837.31	1865.69	1558.99	1669.16	1668.81	NoDiff
g78.t1	249.682	-0.0249125	0.130324	0.191158	0.848402	0.873504	230.067	239.558	285.302	248.667	241.011	253.489	NoDiff
g79.t1	981.196	-0.450147	0.0786693	5.72201	1.0527e-08	2.88984e-08	1143.98	1100.7	1155.1	827.667	775.893	883.833	NoDiff
g80.t1	4600.03	0.0538426	0.0536561	-1.00348	0.315631	0.364457	4541.6	4517.83	4483.63	4539.32	4827.38	4690.4	NoDiff
g81.t1	2096.15	-0.694403	0.0615446	11.2829	1.59348e-29	1.62609e-28	2571.41	2611.92	2590.16	1594.77	1549.99	1658.67	NoDiff
g82.t1	10845.7	-0.696238	0.0558865	12.4581	1.26386e-35	1.71722e-34	13111.3	13061.7	14066.4	7929.82	8264.25	8640.61	NoDiff
g83.t1	2275.72	-0.808237	0.0765731	10.5551	4.81119e-26	4.07561e-25	2901.9	2702.68	3087.04	1697.54	1488.17	1776.96	NoDiff
g84.t1	790.351	0.163401	0.0891007	-1.83389	0.0666702	0.0874413	798.244	723.95	715.928	787.293	915.662	801.027	NoDiff
g85.t1	840.9	0.160245	0.0855755	-1.87256	0.0611293	0.0806554	833.835	804.155	745.847	822.161	948.812	890.593	NoDiff
g86.t1	98116.5	-1.24032	0.167222	7.41719	1.1963e-13	4.68542e-13	142372	125342	145908	62711.8	46111	66254.5	Down
g87.t1	748.639	-0.673566	0.0829051	8.12454	4.49052e-16	2.05105e-15	925.353	884.359	951.008	588.176	588.64	554.297	NoDiff
g88.t1	245.759	-0.0508	0.129122	0.393426	0.694005	0.73407	232.609	262.775	254.315	226.645	261.618	236.59	NoDiff
g89.t1	9171.95	-0.701107	0.0664814	10.5459	5.30594e-26	4.47903e-25	10725.5	11576.9	11770.1	7195.75	6324.52	7439.07	NoDiff
g90.t1	4803.96	-0.280535	0.0643483	4.35963	1.3028e-05	2.66794e-05	5421.2	4891.41	5497.68	4074.1	4448.4	4490.99	NoDiff
g91.t1	3105.77	-0.678248	0.0608116	11.1533	6.90288e-29	6.87022e-28	3659.47	3806.54	4000.65	2338.02	2481.78	2348.16	NoDiff
g92.t1	740.857	0.562137	0.089399	-6.28796	3.2166e-10	9.94802e-10	563.093	647.967	582.359	915.755	912.974	822.996	NoDiff
g93.t1	1933.43	0.622295	0.0675469	-9.21278	3.17777e-20	1.9118e-19	1464.3	1562.93	1539.78	2238	2486.26	2309.29	NoDiff
g94.t1	2129.86	0.143165	0.0701795	-2.03999	0.0413514	0.056216	2015.95	2058.93	1997.12	2447.21	2146.7	2113.26	NoDiff
g95.t1	1744.11	0.557773	0.0741511	-7.52211	5.38985e-14	2.178e-13	1520.22	1353.98	1361.33	2189.37	1929.88	2109.88	NoDiff
g96.t1	641.631	0.561228	0.0880475	-6.37415	1.83985e-10	5.79385e-10	526.231	519.218	509.698	800.139	767.83	726.67	NoDiff
g97.t1	3416.12	-0.728838	0.0570772	12.7693	2.43243e-37	3.58709e-36	4225.1	4295.16	4263.51	2527.96	2499.7	2685.3	NoDiff
g98.t1	979.495	0.210327	0.0852915	-2.46598	0.013664	0.020021	1004.16	866.419	855.907	1124.05	1013.32	1013.11	NoDiff
g99.t1	867.439	0.531526	0.0780799	-6.80746	9.934e-12	3.43711e-11	737.232	694.401	697.762	1014.86	1016.01	1044.38	NoDiff
g100.t1	2496.76	-0.260945	0.0619872	4.20966	2.5576e-05	5.10149e-05	2666.75	2775.49	2722.66	2384.82	2165.51	2265.35	NoDiff
g102.t1	3546.66	0.0324537	0.0622905	-0.521005	0.602363	0.6508	3697.6	3386.53	3438.59	3388.66	3720.88	3647.71	NoDiff
g103.t1	2522.57	-0.0803724	0.0686322	1.17106	0.241575	0.285278	2665.47	2510.61	2602.98	2347.2	2676.2	2332.95	NoDiff
g104.t1	1212.06	-0.332886	0.0760028	4.37991	1.18728e-05	2.44274e-05	1346.08	1279.05	1428.65	1122.21	1009.74	1086.62	NoDiff
g105.t1	8889.78	2.0788	0.0599911	-34.6519	4.18728e-263	1.35026e-260	3542.53	3304.21	3364.86	14111.6	15342.3	13673.2	Up
g106.t1	254.064	-0.169594	0.126994	1.33544	0.181731	0.220144	287.266	252.222	268.206	221.139	244.595	250.955	NoDiff
g107.t1	3693.39	0.13912	0.0571082	-2.43608	0.0148472	0.0215988	3490.41	3512.11	3543.31	3790.57	4060.45	3763.47	NoDiff
g108.t1	674.711	0.266829	0.090521	-2.94771	0.0032014	0.00509214	672.406	609.976	556.714	745.084	738.263	725.825	NoDiff
g109.t1	24552	-0.0541968	0.0483601	1.12069	0.262419	0.308237	25461.2	24541.5	25038.2	23327.9	24596.5	24346.8	NoDiff
g110.t1	400.558	-0.288323	0.111625	2.58296	0.00979576	0.0146106	495.725	413.686	413.528	337.673	356.588	386.149	NoDiff
g111.t1	513.119	0.325349	0.113045	-2.87805	0.00400147	0.00629844	456.321	527.661	382.54	530.367	603.871	577.956	NoDiff
g112.t1	6192.25	-1.28846	0.0631299	20.4097	1.37108e-92	1.00484e-90	8769.25	8299.05	9294.24	3411.6	3553.34	3826	Down
g113.t1	1098.66	0.57075	0.0750445	-7.6055	2.83814e-14	1.16735e-13	846.546	882.249	922.157	1340.6	1343.93	1256.46	NoDiff
g114.t1	610.68	0.0273924	0.092242	-0.296962	0.766496	0.800937	644.442	612.086	558.851	645.984	614.622	588.096	NoDiff
g115.t1	7497.52	-0.548054	0.0538613	10.1753	2.55662e-24	1.95361e-23	8949.74	8628.31	9137.16	5911.12	6019	6339.77	NoDiff
g116.t1	3150.13	-0.473842	0.0578116	8.19631	2.47872e-16	1.15506e-15	3792.93	3534.27	3662.98	2585.77	2640.37	2684.45	NoDiff
g117.t1	688.948	0.23124	0.0944072	-2.44939	0.0143097	0.0208859	612.665	614.197	674.254	679.935	824.275	728.36	NoDiff
g118.t1	5402.57	0.477949	0.0539163	-8.86464	7.67498e-19	4.20905e-18	4605.16	4358.48	4585.14	6248.79	6161.45	6456.38	NoDiff
g119.t1	622.44	-0.102474	0.0916934	1.11757	0.263751	0.309651	662.238	607.865	663.569	624.879	621.79	554.297	NoDiff
g120.t1	169.065	-0.178563	0.153798	1.16102	0.245632	0.289786	191.935	183.626	163.488	140.391	169.335	165.613	NoDiff
g122.t1	6400.83	-0.387372	0.0588553	6.58176	4.64921e-11	1.52981e-10	7233.77	6849.03	7682.86	5383.5	5524.43	5731.4	NoDiff
g123.t1	991.415	0.43902	0.0809665	-5.42224	5.88554e-08	1.50467e-07	869.425	870.64	785.383	1201.13	1152.19	1069.73	NoDiff
g124.t1	506.312	0.314972	0.0985248	-3.19687	0.00138925	0.00230368	456.321	441.124	456.27	557.895	607.455	518.809	NoDiff
g125.t1	263.717	-0.449231	0.130966	3.43012	0.000603318	0.00104298	294.893	272.273	346.21	212.881	218.612	237.435	NoDiff
g126.t1	753.186	-0.315505	0.0907039	3.4784	0.000504408	0.000881119	742.316	871.695	890.101	636.808	698.842	679.352	NoDiff
g127.t1	4293.26	-0.0446017	0.0551984	0.808026	0.419076	0.470536	4503.47	4357.42	4219.7	4120.9	4280.85	4277.21	NoDiff
g128.t1	997.657	-0.191933	0.0772507	2.48455	0.0129716	0.0190652	1088.05	989.891	1114.5	925.849	925.517	942.136	NoDiff
g129.t1	734.963	-0.367811	0.0849969	4.32735	1.50917e-05	3.06717e-05	780.449	868.529	834.536	656.995	611.038	658.228	NoDiff
g130.t1	1445.57	0.159905	0.0749465	-2.13359	0.032876	0.0452922	1319.39	1338.15	1438.27	1610.37	1405.75	1561.5	NoDiff
g131.t1	1766.88	-0.499494	0.0890203	5.61102	2.01142e-08	5.35455e-08	2351.52	2010.39	1849.66	1317.66	1569.71	1502.35	NoDiff
g132.t1	4.39554	-1.73281	0.971856	1.78299	0.0745874	0.0971838	7.62654	7.38725	5.34274	0	1.7919	4.22482	NoDiff
g133.t1	15.1128	0.501207	0.525113	-0.954475	0.339843	0.388978	16.5242	13.7192	7.47984	9.17591	26.8785	16.8993	NoDiff
g137.t1	2010.14	0.399252	0.0766647	-5.20777	1.91128e-07	4.67857e-07	1606.66	1816.21	1775.93	2519.7	2169.1	2173.25	NoDiff
g138.t1	18359.5	-0.620684	0.0636016	9.75894	1.6891e-22	1.16219e-21	23356.3	20774	22619	13329.8	15077.1	15000.7	NoDiff
g139.t1	1400.07	0.678227	0.0731023	-9.27778	1.73049e-20	1.05687e-19	1105.85	1116.53	1008.71	1777.37	1756.96	1635.01	NoDiff
g140.t1	456.339	0.973811	0.109985	-8.85404	8.44096e-19	4.60823e-18	272.013	323.984	325.907	651.489	613.726	550.917	NoDiff
g141.t1	8777.68	-0.498746	0.0556544	8.96148	3.20344e-19	1.81441e-18	9856.03	10176.5	10806.2	7355.41	7012.61	7459.35	NoDiff
g142.t1	5232.81	-0.293309	0.0633459	4.63028	3.6518e-06	7.93876e-06	5777.1	5357.87	6153.77	4908.19	4528.14	4671.81	NoDiff
g143.t1	55983.5	-0.28562	0.0645951	4.4217	9.79285e-06	2.02948e-05	57525.7	61850.3	65144.1	46451.2	53936.2	50993.6	NoDiff
g144.t1	11888.6	-0.252748	0.0547237	4.61862	3.863e-06	8.36783e-06	12536.8	12756.7	13487.2	11283.6	10389.4	10878.1	NoDiff
g145.t1	1270.65	0.494081	0.0735108	-6.7212	1.80237e-11	6.13083e-11	1109.66	1083.81	973.448	1474.57	1493.55	1488.83	NoDiff
g146.t1	1706.03	0.533482	0.0670844	-7.9524	1.82931e-15	8.05863e-15	1403.28	1421.52	1358.13	1911.34	2076.81	2065.09	NoDiff
g147.t1	2034.54	0.408594	0.0626646	-6.52034	7.01502e-11	2.2712e-10	1731.22	1731.78	1781.27	2387.57	2344.7	2230.71	NoDiff
g148.t1	206.682	-0.45843	0.158118	2.8993	0.00373999	0.00590994	240.236	225.839	252.177	158.743	144.248	218.846	NoDiff
g149.t1	960.787	-0.216417	0.0761342	2.84257	0.00447516	0.00699171	985.094	1051.1	1061.07	893.733	863.697	910.027	NoDiff
g150.t1	8415.74	-0.354625	0.056525	6.27377	3.52409e-10	1.08643e-09	9441.65	9417.69	9475.89	6893.86	7739.22	7526.1	NoDiff
g151.t1	11994.2	-1.17931	0.0783932	15.0435	3.80609e-51	9.58858e-50	16873.7	15845.6	17203.6	7230.61	6415.01	8396.42	Down
g152.t1	15324	-0.906906	0.0537072	16.8861	5.69352e-64	1.95316e-62	19393	20208.3	20362.3	10528.4	10230.9	11221.1	NoDiff
g153.t1	2227.05	0.239569	0.0638468	-3.75225	0.000175256	0.000323751	2146.87	1970.28	2012.08	2440.79	2472.82	2319.43	NoDiff
g154.t1	7434.09	-0.518202	0.0529656	9.78374	1.32233e-22	9.12426e-22	8454.02	8804.55	9005.73	5999.21	6034.23	6306.82	NoDiff
g155.t1	1202.26	-0.263534	0.0787191	3.34778	0.000814622	0.00138306	1206.26	1412.02	1315.38	1121.3	1033.93	1124.65	NoDiff
g156.t1	676.1	0.497118	0.0904733	-5.49464	3.91515e-08	1.01379e-07	583.43	592.035	507.561	759.765	815.315	798.492	NoDiff
g157.t1	212.394	0.0875687	0.13981	-0.626342	0.531091	0.581196	212.272	195.234	210.504	242.244	194.421	219.691	NoDiff
g158.t1	2675.52	0.116964	0.0573395	-2.03984	0.0413658	0.0562198	2521.84	2586.59	2592.3	2796.82	2730.86	2824.72	NoDiff
g159.t1	2094.43	-0.280974	0.063158	4.44874	8.63758e-06	1.80086e-05	2270.17	2263.66	2359.36	1907.67	1806.24	1959.47	NoDiff
g160.t1	3371.3	0.404366	0.0673645	-6.00266	1.94114e-09	5.63852e-09	2847.24	2857.81	3000.48	3499.69	4091.81	3930.78	NoDiff
g161.t1	27668.4	0.290489	0.0533782	-5.44209	5.26594e-08	1.35198e-07	25194.3	24290.3	25193.2	28790.3	31903	30639.3	NoDiff
g162.t1	1199.51	0.946014	0.0952438	-9.93256	3.00444e-23	2.15616e-22	814.768	821.04	822.782	1659.92	1757.86	1320.68	NoDiff
g163.t1	4248.51	-0.344678	0.0597819	5.76559	8.13733e-09	2.2569e-08	4565.75	4752.11	4942.04	3787.81	3549.76	3893.6	NoDiff
g164.t1	5738.31	-0.153522	0.0567197	2.70669	0.0067958	0.0103597	5983.02	6081.82	6065.08	5132.08	5716.17	5451.71	NoDiff
g165.t1	1319.62	0.196255	0.0731406	-2.68326	0.00729092	0.0110935	1295.24	1136.58	1259.82	1379.14	1429.94	1417.01	NoDiff
g166.t1	1045.1	-0.311632	0.0762253	4.0883	4.34553e-05	8.47554e-05	1177.03	1132.36	1163.65	885.475	993.609	918.477	NoDiff
g167.t1	1314.33	0.597881	0.072105	-8.29181	1.11536e-16	5.34156e-16	1018.14	1077.48	1040.77	1565.41	1669.16	1515.02	NoDiff
g168.t1	1651.65	-0.176467	0.0667021	2.6456	0.00815467	0.0123186	1672.75	1814.1	1769.52	1503.93	1596.58	1553.05	NoDiff
g169.t1	4439.67	-0.34164	0.0654272	5.22169	1.77301e-07	4.35111e-07	4891.15	4900.91	5096.98	3550.16	4130.33	4068.51	NoDiff
g170.t1	207.875	0.850878	0.138267	-6.15387	7.5615e-10	2.28166e-09	148.717	153.022	143.186	267.936	258.93	275.459	NoDiff
g171.t1	2734.32	-0.0904606	0.0643509	1.40574	0.159802	0.195736	2847.24	2660.46	2952.4	2782.13	2570.48	2593.2	NoDiff
g172.t1	132.699	0.496564	0.191619	-2.59141	0.00955832	0.0142828	94.0606	124.528	111.129	172.507	117.37	176.598	NoDiff
g173.t1	2275.7	-0.55143	0.0754203	7.31143	2.64321e-13	1.0155e-12	2835.8	2560.21	2721.59	1916.85	1646.76	1972.99	NoDiff
g174.t1	2777.14	-0.0646713	0.0665663	0.971531	0.331284	0.380351	2851.05	2878.92	2788.91	2478.41	2837.48	2828.1	NoDiff
g175.t1	417.585	-0.312916	0.103327	3.02842	0.0024584	0.00396508	474.116	445.346	469.093	345.932	393.322	377.699	NoDiff
g176.t1	28248.9	-0.262971	0.0570921	4.60608	4.10327e-06	8.85259e-06	30170.6	29162.7	33115.4	25851.3	25029.3	26164.3	NoDiff
g177.t1	6477.47	-0.36552	0.0853447	4.28287	1.845e-05	3.7231e-05	6621.1	7055.88	8203.25	5578.03	5040.62	6365.97	NoDiff
g178.t1	3803.24	0.381537	0.0684572	-5.57336	2.49869e-08	6.58287e-08	3484.06	3295.77	3131.92	3976.84	4640.13	4290.73	NoDiff
g179.t2	349.94	0.158933	0.10992	-1.44589	0.148208	0.182599	333.025	338.758	320.565	355.108	359.276	392.909	NoDiff
g180.t1	658.502	0.974877	0.10466	-9.31473	1.22263e-20	7.55281e-20	500.809	433.737	399.637	822.161	979.274	815.391	NoDiff
g181.t1	7118.12	-0.678504	0.0614333	11.0446	2.32904e-28	2.23523e-27	9217.94	8135.47	8934.13	5214.67	5563.85	5642.68	NoDiff
g182.t1	934.232	0.91156	0.0874276	-10.4265	1.87767e-25	1.54724e-24	655.882	602.588	687.077	1271.78	1280.31	1107.75	NoDiff
g183.t1	16642.2	-0.00841818	0.0530965	0.158545	0.874027	0.894917	17251.2	15847.8	16975	17014	16125.3	16639.9	NoDiff
g184.t1	125.626	0.266404	0.170583	-1.56173	0.118352	0.149003	119.482	115.03	107.923	138.556	130.809	141.954	NoDiff
g185.t1	147.315	0.195894	0.164897	-1.18798	0.234843	0.27787	136.007	143.524	132.5	164.249	134.393	173.218	NoDiff
g186.t1	777.112	0.231246	0.0881101	-2.62451	0.00867731	0.013047	719.437	768.274	657.157	806.562	894.159	817.081	NoDiff
g187.t1	8768.91	-0.0154464	0.0568588	0.271662	0.785882	0.818542	8818.82	8420.41	9208.75	8327.13	9062.54	8775.81	NoDiff
g188.t1	946.203	0.483922	0.0938263	-5.15764	2.50088e-07	6.06963e-07	755.027	897.023	713.79	1081.84	1196.99	1032.55	NoDiff
g189.t1	990.624	-0.369745	0.0861266	4.29304	1.76243e-05	3.56242e-05	996.534	1232.62	1119.84	857.947	838.61	898.198	NoDiff
g190.t1	6922.3	-0.679029	0.0545984	12.4368	1.65e-35	2.22313e-34	8483.25	8265.28	8817.66	5104.56	5452.76	5410.31	NoDiff
g191.t1	3307.44	-0.143108	0.0601961	2.37737	0.0174367	0.0251316	3462.45	3418.19	3533.69	2965.65	3293.52	3171.15	NoDiff
g192.t1	421.251	0.0515026	0.102173	-0.504073	0.61421	0.661811	425.815	410.52	404.98	440.444	444.392	401.358	NoDiff
g193.t1	2144.94	-0.478103	0.0631171	7.57486	3.5952e-14	1.47123e-13	2373.12	2584.48	2532.46	1799.4	1753.38	1826.81	NoDiff
g194.t1	443.613	0.340461	0.106636	-3.19275	0.00140926	0.00233605	413.104	404.188	357.964	457.878	538.466	490.08	NoDiff
g195.t1	6395.47	0.316392	0.0549623	-5.75652	8.58641e-09	2.37872e-08	5820.32	5672.35	5599.19	6922.3	7456.1	6902.52	NoDiff
g196.t1	1042.37	-0.229877	0.0805852	2.85259	0.00433639	0.00678586	1169.4	1118.64	1088.85	872.629	1017.8	986.919	NoDiff
g197.t1	480.168	0.891055	0.101143	-8.80989	1.25274e-18	6.76283e-18	364.803	322.928	322.702	656.077	613.726	600.77	NoDiff
g198.t1	1625.85	0.0446595	0.0735466	-0.607227	0.5437	0.593384	1583.78	1707.51	1509.86	1708.55	1705.89	1539.53	NoDiff
g199.t1	205.739	-0.370759	0.14119	2.62596	0.0086405	0.0130038	237.694	249.056	209.436	191.776	163.959	182.512	NoDiff
g200.t1	2072.52	0.0885425	0.0702857	-1.25975	0.207759	0.248131	1982.9	1990.34	2052.68	2336.19	2024.85	2048.2	NoDiff
g201.t1	9824.41	-0.899279	0.0641329	14.0221	1.14158e-44	2.31039e-43	12681.7	11956.8	13735.1	6502.96	6793.1	7276.84	NoDiff
g202.t1	7436.81	0.213417	0.0570653	-3.73988	0.000184106	0.000339247	6792.7	6555.66	7314.22	8201.43	7839.57	7917.32	NoDiff
g203.t1	1795.01	0.0954081	0.0775548	-1.2302	0.218621	0.260205	1733.77	1703.29	1769.52	2073.75	1693.35	1796.4	NoDiff
g204.t1	1065.82	-0.226406	0.0736354	3.07469	0.00210721	0.00343416	1142.71	1109.14	1195.71	990.998	999.881	956.5	NoDiff
g205.t1	8659.77	-0.739743	0.0845353	8.75069	2.12049e-18	1.12961e-17	10274.2	10533.2	11689.9	6871.84	5440.21	7149.25	NoDiff
g206.t1	5263.1	-0.0725789	0.053056	1.36797	0.171323	0.208475	5543.22	5320.93	5323.51	5047.67	5271.77	5071.48	NoDiff
g207.t1	2687.72	0.0292755	0.0592942	-0.493733	0.621495	0.668335	2586.67	2763.89	2629.7	2658.26	2772.07	2715.72	NoDiff
g208.t1	1405.25	0.00454564	0.0756595	-0.0600802	0.952092	0.959231	1314.31	1433.13	1460.71	1366.29	1340.34	1516.71	NoDiff
g209.t1	1598.52	0.00149747	0.0666688	-0.0224614	0.98208	0.984726	1549.46	1595.65	1646.63	1653.5	1604.65	1541.22	NoDiff
g210.t1	2192.92	0.420209	0.0637222	-6.59439	4.2701e-11	1.41469e-10	1887.57	1885.86	1853.93	2468.32	2652.01	2409.84	NoDiff
g211.t1	591.102	0.356424	0.102493	-3.47756	0.000506005	0.000883592	479.201	603.644	471.23	668.006	676.443	648.088	NoDiff
g212.t1	1090.42	0.52796	0.073643	-7.16919	7.54453e-13	2.80714e-12	889.763	909.687	879.415	1305.73	1325.11	1232.8	NoDiff
g213.t1	615.422	0.533849	0.0895235	-5.96323	2.47306e-09	7.12885e-09	496.996	491.78	519.315	743.248	751.703	689.491	NoDiff
g214.t1	691.987	0.656175	0.0896696	-7.31769	2.52268e-13	9.71511e-13	566.906	544.546	501.149	860.7	885.199	793.422	NoDiff
g215.t1	504.548	-0.173689	0.0962005	1.80548	0.0709989	0.0927665	510.978	542.435	550.303	504.675	467.686	451.211	NoDiff
g216.t1	4839.78	-0.445138	0.0604147	7.36805	1.73145e-13	6.72151e-13	5835.57	5239.67	5668.65	3937.38	4110.62	4246.79	NoDiff
g217.t1	438.631	0.0809451	0.100801	-0.803016	0.421966	0.473122	429.628	447.456	401.774	467.054	451.559	434.312	NoDiff
g218.t1	3381.83	0.935827	0.0681187	-13.7382	5.99601e-43	1.14184e-41	2266.35	2341.76	2356.15	4491.61	4783.48	4051.61	NoDiff
g219.t1	448.62	1.28317	0.111166	-11.5429	8.01986e-31	8.65894e-30	278.369	277.549	228.669	631.302	681.819	594.01	Up
g220.t1	14841.4	1.99671	0.0565555	-35.3053	4.86251e-273	1.80923e-270	6077.08	5544.66	6222.16	23273.8	24348.4	23582.1	Up
g221.t1	1480.23	-0.294971	0.0700663	4.20988	2.55503e-05	5.09846e-05	1654.96	1536.55	1702.2	1345.19	1282.11	1360.39	NoDiff
g222.t1	1083.09	0.0963599	0.0772222	-1.24783	0.212095	0.253122	1016.87	1041.6	1081.37	1201.13	1060.81	1096.76	NoDiff
g223.t1	585.597	0.0843949	0.0920435	-0.916902	0.359194	0.408805	546.568	603.644	554.577	575.329	635.229	598.235	NoDiff
g224.t1	863.443	-0.175235	0.089002	1.96889	0.0489655	0.0657906	870.696	984.615	891.17	761.6	897.743	774.833	NoDiff
g225.t1	2236.27	-0.885196	0.0635404	13.9312	4.09212e-44	8.17917e-43	3029.01	2742.78	2934.23	1573.67	1554.47	1583.46	NoDiff
g226.t1	1641.23	-0.554535	0.075698	7.32562	2.37797e-13	9.18711e-13	2082.04	1814.1	1963.99	1368.13	1227.45	1391.66	NoDiff
g227.t1	1024.64	-0.696943	0.0824004	8.458	2.71998e-17	1.348e-16	1292.7	1250.56	1259.82	798.304	700.634	845.81	NoDiff
g228.t1	891.794	0.264412	0.0792367	-3.33699	0.0008469	0.00143635	774.093	828.427	827.057	984.575	1008.84	927.772	NoDiff
g229.t1	361.995	0.549612	0.136428	-4.0286	5.61105e-05	0.000108087	317.772	340.869	223.327	453.29	448.871	387.839	NoDiff
g230.t1	995.733	-1.17699	0.102979	11.4294	2.9812e-30	3.1348e-29	1245.67	1488	1408.35	503.757	688.986	639.638	Down
g231.t1	954.296	-0.282128	0.0873488	3.2299	0.00123831	0.00206542	1174.49	1013.11	956.351	830.42	902.222	849.19	NoDiff
g232.t1	3529.36	-0.801432	0.0620184	12.9225	3.36121e-38	5.16133e-37	4626.77	4360.59	4469.74	2594.03	2411	2714.03	NoDiff
g233.t1	2360.67	-0.248198	0.0615974	4.02937	5.59267e-05	0.000107819	2515.49	2483.17	2690.61	2167.35	2118.92	2188.46	NoDiff
g234.t1	1706.3	-0.0811822	0.0651786	1.24554	0.212935	0.253999	1693.09	1832.04	1736.39	1688.37	1650.34	1637.54	NoDiff
g235.t1	441.039	-0.0158803	0.101858	0.155906	0.876107	0.896357	437.255	467.507	425.282	467.054	414.825	434.312	NoDiff
g236.t1	636.038	0.113797	0.107682	-1.05678	0.290611	0.337905	589.786	579.371	663.569	707.462	551.906	724.135	NoDiff
g237.t1	645.476	0.58333	0.0910138	-6.40925	1.46238e-10	4.64144e-10	498.267	533.993	517.178	740.496	836.818	746.104	NoDiff
g238.t1	1818.06	0.261692	0.0651952	-4.01398	5.97046e-05	0.000114509	1654.96	1699.07	1607.1	1894.82	2033.81	2018.62	NoDiff
g239.t1	2995.33	-0.0497807	0.0599285	0.830668	0.406161	0.457096	3072.22	3131.14	2937.44	3072.09	2892.13	2866.97	NoDiff
g240.t1	6.10306	1.49601	0.891323	-1.67841	0.0932666	0.119568	8.89763	1.05532	0	8.25832	11.6474	6.75972	NoDiff
g241.t1	41.1216	0.850934	0.309192	-2.75213	0.00592098	0.0091355	33.0483	24.2724	30.9879	41.2916	53.757	63.3724	NoDiff
g242.t1	645.9	0.924228	0.104465	-8.84721	8.97312e-19	4.88773e-18	488.098	393.635	457.339	756.095	933.581	846.655	NoDiff
g243.t1	1268.86	-0.151803	0.0771484	1.96768	0.0491053	0.0659418	1409.64	1318.1	1280.12	1273.62	1106.5	1225.2	NoDiff
g244.t1	1931.87	0.0102884	0.0726331	-0.141648	0.887358	0.906473	1940.95	1802.49	2031.31	2092.11	1866.27	1858.08	NoDiff
g245.t1	2383.3	0.012259	0.0645709	-0.189853	0.849424	0.87437	2277.79	2355.48	2485.44	2270.12	2436.09	2474.9	NoDiff
g246.t1	1563.21	0.965668	0.0727548	-13.2729	3.32423e-40	5.68172e-39	1032.12	1061.65	1081.37	2037.97	2220.17	1945.95	NoDiff
g247.t1	9031.25	0.599315	0.0492268	-12.1746	4.24634e-34	5.32112e-33	7191.82	7081.21	7272.54	11076.2	10907.3	10658.4	NoDiff
g248.t1	1250.61	-0.368773	0.0830715	4.43922	9.02839e-06	1.8799e-05	1480.82	1325.48	1423.31	1186.44	974.794	1112.82	NoDiff
g249.t1	5032.61	-1.30602	0.217343	6.00905	1.86619e-09	5.43781e-09	7584.59	6282.33	7633.71	2715.15	2316.93	3662.92	Down
g250.t1	2604.65	-0.414334	0.0633403	6.5414	6.09437e-11	1.99044e-10	2833.26	2914.8	3178.93	2211.39	2260.48	2229.02	NoDiff
g251.t1	3919.26	-0.0554959	0.0550685	1.00776	0.313569	0.362335	4075.11	3946.9	3963.25	3718.08	3884.84	3927.4	NoDiff
g252.t1	8679.97	-0.644203	0.049953	12.8962	4.73019e-38	7.21765e-37	10470	10623.9	10665.2	6572.7	6823.56	6924.49	NoDiff
g253.t1	10367.4	-0.274901	0.0573486	4.79351	1.63884e-06	3.70425e-06	11823.7	10841.3	11393.9	9351.17	8938	9856.52	NoDiff
g254.t2	998.47	0.00528615	0.079927	-0.0661372	0.947269	0.955566	1053.73	1025.77	911.472	990.08	1032.14	977.624	NoDiff
g255.t1	1442.98	-0.436743	0.0722443	6.04536	1.49076e-09	4.38082e-09	1644.79	1560.82	1773.79	1214.89	1196.99	1266.6	NoDiff
g256.t1	5.8719	1.5788	0.830433	-1.90117	0.0572792	0.0759275	1.27109	3.16596	4.27419	6.42313	11.6474	8.44965	NoDiff
g257.t1	201.455	0.258502	0.143877	-1.79669	0.0723854	0.094476	166.513	184.681	198.75	196.364	226.676	235.745	NoDiff
g258.t1	62.8364	0.861796	0.246535	-3.49564	0.000472929	0.000828825	45.7592	41.1575	47.0161	69.7369	91.387	81.9616	NoDiff
g259.t1	1585.14	-0.484202	0.0778813	6.21718	5.06166e-10	1.54532e-09	1824.01	1847.87	1874.23	1383.73	1166.53	1414.47	NoDiff
g260.t1	1935.18	0.311358	0.0662706	-4.69829	2.62353e-06	5.78924e-06	1820.2	1704.34	1658.39	2215.06	2154.76	2058.33	NoDiff
g261.t1	487.121	-0.34436	0.103321	3.33293	0.000859374	0.00145648	546.568	560.376	527.863	475.312	381.675	430.932	NoDiff
g262.t1	2156.85	-0.0126371	0.0645081	0.195899	0.844689	0.870422	2279.06	2177.13	2044.13	2199.46	2130.57	2110.72	NoDiff
g264.t1	1798.57	-0.162607	0.0638456	2.54688	0.010869	0.0161268	1857.06	1950.23	1891.33	1744.34	1645.86	1702.6	NoDiff
g265.t1	2339.11	0.347012	0.0608549	-5.70229	1.18208e-08	3.22851e-08	2005.78	2063.15	2107.18	2624.31	2696.81	2537.43	NoDiff
g266.t1	4191.32	-0.11105	0.0675251	1.64458	0.100056	0.127563	4533.98	4369.03	4156.65	3659.35	4164.38	4264.54	NoDiff
g267.t1	6775.54	-0.0670298	0.0525419	1.27574	0.202047	0.242027	6685.93	7162.47	6948.77	6577.29	6535.96	6742.82	NoDiff
g268.t1	484.127	-0.0628074	0.102697	0.611579	0.540817	0.59077	433.442	541.38	507.561	474.394	473.958	474.025	NoDiff
g269.t1	4750.24	-0.793715	0.0771821	10.2837	8.34808e-25	6.6414e-24	5877.52	5769.44	6427.32	3835.53	3044.44	3547.16	NoDiff
g270.t1	270.314	0.28866	0.13246	-2.17922	0.0293152	0.0407816	235.152	276.494	217.984	327.58	271.473	293.203	NoDiff
g271.t1	1205.74	-0.165114	0.0739046	2.23415	0.0254732	0.035766	1236.77	1345.53	1240.58	1138.73	1185.34	1087.47	NoDiff
g272.t1	42979.1	-1.00653	0.0826213	12.1825	3.85517e-34	4.84349e-33	60426.3	52436.8	59314.1	28859.1	24482.8	32355.4	Down
g273.t1	3720.08	0.625207	0.0634705	-9.85037	6.8295e-23	4.78758e-22	2973.08	2974.95	2831.65	4312.68	4859.64	4368.47	NoDiff
g274.t1	3453.1	-0.839318	0.0708716	11.8428	2.34539e-32	2.68195e-31	4329.33	4490.39	4470.81	2210.48	2701.29	2516.31	NoDiff
g275.t1	8071.44	-1.0673	0.0632482	16.8747	6.90316e-64	2.35145e-62	10272.9	11252.9	11257.2	5292.66	4833.65	5519.31	Down
g276.t1	5550.36	-0.314547	0.056311	5.58589	2.3251e-08	6.13892e-08	6102.5	6030.11	6326.88	4688.89	5060.33	5093.45	NoDiff
g277.t1	718.237	0.460693	0.0914035	-5.04022	4.65004e-07	1.10364e-06	616.478	569.873	627.238	913.003	805.46	777.368	NoDiff
g278.t1	2521.4	-0.113768	0.0593399	1.91723	0.0552087	0.0734648	2558.7	2583.43	2719.46	2382.07	2450.43	2434.34	NoDiff
g279.t1	1024.61	-0.227524	0.0780422	2.91539	0.00355242	0.00562457	1112.2	1172.46	1031.15	915.755	974.794	941.291	NoDiff
g280.t1	1072.45	-0.472388	0.0767846	6.15212	7.64545e-10	2.30411e-09	1240.58	1183.02	1315.38	925.849	914.766	855.105	NoDiff
g281.t1	583.922	0.689336	0.0988813	-6.97135	3.13919e-12	1.11731e-11	401.664	488.614	448.79	762.518	730.2	671.747	NoDiff
g282.t1	19.2468	0.389538	0.433956	-0.897644	0.369375	0.419428	21.6085	16.8851	11.754	17.4342	23.2947	24.504	NoDiff
g283.t1	6436.52	-0.128437	0.0581279	2.20956	0.0271359	0.0379573	6979.55	6412.13	6778.87	5830.37	6360.35	6257.81	NoDiff
g284.t1	1946.65	-0.545201	0.0667214	8.1713	3.05094e-16	1.41084e-15	2293.05	2274.22	2363.63	1581.01	1489.07	1678.95	NoDiff
g285.t1	337.658	0.31221	0.114962	-2.71577	0.00661214	0.0101052	285.995	309.209	307.742	408.328	368.236	346.436	NoDiff
g286.t1	938.746	-0.201846	0.0768483	2.62656	0.00862531	0.0129849	977.468	1006.78	1027.94	913.003	839.506	867.779	NoDiff
g287.t1	1593.32	-0.556041	0.0734831	7.56692	3.82174e-14	1.55998e-13	1968.92	1853.14	1868.89	1343.35	1173.7	1351.94	NoDiff
g288.t1	5708.43	0.313406	0.0547991	-5.71919	1.07034e-08	2.9366e-08	5186.04	4846.04	5241.23	6444.24	6304.81	6228.24	NoDiff
g289.t1	3905.52	-0.580975	0.0626967	9.26642	1.92494e-20	1.16971e-19	4935.64	4390.14	4720.85	3051.91	3056.98	3277.62	NoDiff
g290.t1	1202.97	-0.619861	0.0776787	7.9798	1.46569e-15	6.48038e-15	1412.18	1520.72	1438.27	1031.37	925.517	889.748	NoDiff
g291.t1	6700.95	-0.478221	0.0676705	7.06691	1.58418e-12	5.74415e-12	7338	8365.53	7699.96	5620.24	5176.8	6005.17	NoDiff
g292.t1	4284.91	-0.356505	0.06064	5.87904	4.12652e-09	1.16725e-08	4867	4539.99	5028.59	3852.05	3587.39	3834.45	NoDiff
g293.t1	216.625	-0.342559	0.143669	2.38437	0.0171084	0.024695	264.387	260.664	201.956	200.035	194.421	178.288	NoDiff
g295.t1	2209.44	0.255009	0.083502	-3.05393	0.00225866	0.0036637	2313.38	1903.8	1830.42	2377.48	2273.03	2558.55	NoDiff
g296.t1	868.907	-0.130258	0.0803174	1.62179	0.104849	0.133042	855.443	958.232	909.335	856.112	804.564	829.756	NoDiff
g297.t2	980.079	0.532818	0.0759957	-7.01116	2.36349e-12	8.44953e-12	835.106	785.159	784.315	1125.88	1190.72	1159.29	NoDiff
g298.t2	908.378	0.118883	0.0813092	-1.46212	0.14371	0.17769	846.546	900.189	865.524	897.404	1019.59	921.012	NoDiff
g299.t1	1678.63	-0.18928	0.0679379	2.78607	0.00533511	0.00828175	1851.98	1778.22	1736.39	1646.16	1489.07	1569.94	NoDiff
g300.t1	6555.56	-0.212362	0.0544606	3.89937	9.6444e-05	0.000182155	6913.46	6971.45	7226.59	5808.35	6120.24	6293.3	NoDiff
g301.t1	1383.92	0.582608	0.0781195	-7.4579	8.79113e-14	3.47976e-13	1077.88	1216.79	1029.01	1737.92	1584.94	1656.98	NoDiff
g302.t1	2331.37	-0.225429	0.0660179	3.41466	0.000638627	0.00110126	2313.38	2585.54	2638.25	2131.56	2153.87	2165.65	NoDiff
g303.t1	6803.44	-0.814517	0.0670471	12.1484	5.8471e-34	7.28928e-33	9023.46	8021.5	8980.08	5081.62	4533.51	5180.48	NoDiff
g304.t1	4056	-0.401747	0.0532237	7.54827	4.41086e-14	1.79289e-13	4664.9	4533.66	4653.53	3445.55	3500.48	3537.87	NoDiff
g305.t1	1081.04	-0.53947	0.0732967	7.36009	1.83788e-13	7.12898e-13	1313.04	1244.22	1285.46	895.568	900.431	847.5	NoDiff
g306.t1	6148.31	-0.0289552	0.0508067	0.569909	0.568739	0.618478	6141.9	6292.88	6194.38	6069.86	6216.11	5974.75	NoDiff
g307.t2	324.06	0.0486528	0.121844	-0.399303	0.68967	0.730283	315.23	344.035	295.988	360.613	338.669	289.823	NoDiff
g308.t1	614.999	0.478651	0.105871	-4.52107	6.1529e-06	1.30248e-05	583.43	490.724	469.093	804.727	671.963	670.057	NoDiff
g309.t1	705.173	0.00838423	0.0865343	-0.0968891	0.922814	0.935295	664.78	689.125	754.395	703.792	731.992	686.957	NoDiff
g310.t1	1579.37	-0.546203	0.0666424	8.19602	2.48468e-16	1.15673e-15	1888.84	1834.15	1902.02	1292.89	1228.35	1329.97	NoDiff
g311.t1	2068.35	-0.389502	0.0659239	5.90836	3.45537e-09	9.83154e-09	2246.02	2389.25	2401.03	1875.56	1694.24	1804	NoDiff
g312.t1	2713.09	-1.07198	0.0762909	14.0512	7.5755e-45	1.55926e-43	3860.3	3612.36	3560.4	1737	1562.54	1945.95	Down
g313.t1	869.85	0.14544	0.0834103	-1.74367	0.0812163	0.105151	798.244	869.585	809.96	843.266	939.852	958.19	NoDiff
g314.t1	1606.18	0.204076	0.0667842	-3.05574	0.00224502	0.00364524	1451.58	1529.16	1497.04	1689.28	1673.64	1796.4	NoDiff
g315.t1	4722.78	0.4685	0.0744019	-6.29688	3.03705e-10	9.40474e-10	3723.02	4046.1	4117.12	5814.77	4827.38	5808.29	NoDiff
g316.t1	5090.48	0.0152247	0.0537175	-0.283421	0.776854	0.81071	5086.9	4916.74	5187.8	5123.83	4991.34	5236.25	NoDiff
g317.t1	1697.26	0.082402	0.0669977	-1.22992	0.218726	0.260265	1630.81	1589.31	1725.71	1756.27	1799.97	1681.48	NoDiff
g318.t1	1174.58	0.110575	0.0743202	-1.48782	0.136798	0.169915	1114.75	1137.64	1135.87	1180.94	1306.3	1171.97	NoDiff
g319.t1	316.606	0.724216	0.129494	-5.59265	2.23628e-08	5.91733e-08	266.929	227.949	222.258	454.207	370.028	358.265	NoDiff
g320.t1	736.571	-0.741274	0.0891652	8.31349	9.29252e-17	4.46798e-16	929.166	917.074	918.952	601.939	495.461	556.832	NoDiff
g321.t3	1886.99	0.078987	0.0695316	-1.13599	0.255962	0.301018	1838	1849.98	1818.67	1775.54	2019.47	2020.31	NoDiff
g322.t1	196.742	0.0144738	0.138165	-0.104757	0.916568	0.931004	202.103	199.456	185.927	195.447	199.797	197.722	NoDiff
g323.t1	2610.14	-0.384661	0.0626606	6.13879	8.31504e-10	2.49658e-09	2783.69	3099.48	2983.39	2256.36	2221.06	2316.89	NoDiff
g324.t1	689.687	0.382861	0.0916022	-4.1796	2.92021e-05	5.79846e-05	626.647	575.15	595.182	726.732	855.633	758.779	NoDiff
g325.t1	3534.57	0.528204	0.0644775	-8.19207	2.5678e-16	1.19313e-15	2961.64	2896.86	2826.31	3952.06	4514.7	4055.83	NoDiff
g326.t1	2944.33	0.256695	0.0556861	-4.60968	4.03293e-06	8.70861e-06	2679.46	2711.12	2658.55	3182.2	3240.65	3193.97	NoDiff
g327.t1	2043.17	0.0402282	0.0599361	-0.671185	0.502103	0.552976	2018.49	2025.16	2000.32	2096.69	2063.37	2054.95	NoDiff
g328.t1	2218.37	0.274426	0.0675396	-4.06318	4.84088e-05	9.39243e-05	2116.36	1863.7	2046.27	2346.28	2413.69	2523.91	NoDiff
g329.t1	523.291	-0.757371	0.115773	6.54186	6.07594e-11	1.98711e-10	752.485	617.363	603.73	448.702	343.149	374.319	NoDiff
g330.t1	840.783	0.41562	0.0827538	-5.02236	5.10398e-07	1.20606e-06	720.708	748.223	692.419	931.354	1026.76	925.237	NoDiff
g331.t1	6987.73	0.00371245	0.0499629	-0.0743043	0.940768	0.950198	6833.38	7005.22	7096.23	7057.19	7024.25	6910.12	NoDiff
g332.t1	1444.88	0.142302	0.0734681	-1.93692	0.0527556	0.0705108	1346.08	1422.57	1351.71	1442.45	1639.59	1466.86	NoDiff
g333.t1	1462.71	-0.658193	0.0687754	9.57018	1.06718e-21	7.04224e-21	1872.31	1739.17	1762.04	1132.31	1099.33	1171.12	NoDiff
g334.t1	993.127	-0.0388842	0.0767667	0.506524	0.612489	0.660265	982.552	969.84	1066.41	1007.51	980.17	952.276	NoDiff
g335.t1	85868.9	1.80493	0.0485713	-37.1603	2.98499e-302	1.8048e-299	38964	36922.5	38757.3	130412	137011	133147	Up
g336.t2	7277.99	-0.182093	0.0628839	2.89569	0.00378322	0.00597045	7777.8	7483.28	7950	6221.26	7121.02	7114.61	NoDiff
g337.t1	530.385	0.292118	0.0965763	-3.02473	0.00248852	0.00400832	470.303	500.222	459.476	616.621	594.911	540.778	NoDiff
g338.t1	4580.55	0.452744	0.0563739	-8.03109	9.6612e-16	4.33499e-15	3894.62	3866.7	3841.43	5396.35	5461.72	5022.47	NoDiff
g339.t1	1703.89	0.876009	0.0723992	-12.0997	1.05997e-33	1.30129e-32	1235.5	1218.9	1151.9	2187.54	2364.41	2065.09	NoDiff
g340.t1	3504.28	0.304172	0.0614103	-4.95311	7.30355e-07	1.70252e-06	3322.63	2961.23	3127.64	3838.28	3780.91	3994.99	NoDiff
g341.t1	1898.13	-0.154074	0.0638061	2.41472	0.0157475	0.0228535	2078.23	1918.57	2002.46	1830.59	1795.49	1763.44	NoDiff
g342.t1	7456.14	-1.33242	0.0822279	16.204	4.72557e-59	1.4286e-57	9526.82	12512.9	9980.24	4225.5	4133.02	4358.33	Down
g343.t1	6565.32	-1.47689	0.172791	8.54726	1.26048e-17	6.38423e-17	8079.04	11756.3	9144.64	3613.47	3190.48	3608	Down
g344.t1	8845.33	-0.383022	0.058542	6.54268	6.04246e-11	1.97883e-10	10145.8	9526.39	10367.1	7216.85	7866.45	7949.43	NoDiff
g345.t1	3907.85	-0.483115	0.0572321	8.44133	3.13738e-17	1.54852e-16	4390.34	4599.09	4678.11	3228.08	3170.77	3380.7	NoDiff
g346.t1	2973.49	-0.312866	0.0606685	5.15698	2.50967e-07	6.08791e-07	3287.04	3145.91	3451.41	2610.55	2611.7	2734.31	NoDiff
g347.t1	1976.29	0.23334	0.0725182	-3.21768	0.00129231	0.00215251	1891.38	1781.38	1779.13	2206.81	1937.05	2261.97	NoDiff
g348.t1	2012.71	-0.528363	0.077857	6.78633	1.15021e-11	3.9683e-11	2368.04	2270	2493.99	1711.31	1456.82	1776.12	NoDiff
g349.t1	995.185	-0.329621	0.0773357	4.2622	2.02421e-05	4.07454e-05	1055	1118.64	1150.83	835.925	904.91	905.802	NoDiff
g350.t1	766.844	-0.112482	0.080399	1.39904	0.1618	0.197933	786.804	824.206	778.972	730.402	732.888	747.794	NoDiff
g351.t2	98.7305	0.546045	0.223663	-2.44137	0.0146315	0.0213234	83.8919	90.7576	66.25	91.7591	154.104	105.621	NoDiff
g352.t1	2806.15	0.625352	0.0673591	-9.28386	1.63451e-20	1.00205e-19	2057.89	2326.98	2234.34	3602.46	3237.07	3378.17	NoDiff
g353.t1	3865.33	-0.319745	0.0644173	4.96365	6.918e-07	1.61888e-06	4111.97	4543.16	4219.7	3485.93	3216.46	3614.76	NoDiff
g354.t1	4205	0.469282	0.0522343	-8.98417	2.60698e-19	1.48352e-18	3534.9	3543.77	3502.7	4874.24	4867.7	4906.71	NoDiff
g355.t1	1122.82	0.376543	0.0720824	-5.22378	1.75309e-07	4.30878e-07	993.992	962.453	975.585	1275.45	1225.66	1303.78	NoDiff
g356.t1	994.922	0.0162689	0.0802784	-0.202656	0.839404	0.866083	986.365	1001.5	979.859	1075.42	918.35	1008.04	NoDiff
g357.t1	767.491	0.367725	0.0876711	-4.19437	2.73635e-05	5.44231e-05	713.081	670.129	628.307	930.437	833.234	829.756	NoDiff
g358.t1	1226.37	0.401495	0.0710282	-5.65261	1.58033e-08	4.25615e-08	1037.21	1027.88	1104.88	1372.72	1427.25	1388.28	NoDiff
g359.t1	2071.31	0.112625	0.0682477	-1.65023	0.0988952	0.126249	2056.62	1899.58	2016.35	2056.32	2303.49	2095.51	NoDiff
g360.t1	13649.6	0.458879	0.0546878	-8.39089	4.82495e-17	2.35502e-16	11858	10792.8	11841.7	16178	15657.6	15569.3	NoDiff
g361.t1	6712.27	-0.172356	0.0540801	3.18706	0.00143729	0.00238088	7100.31	6830.04	7408.25	6290.08	6192.81	6452.15	NoDiff
g362.t1	1095.54	0.1811	0.0754437	-2.40047	0.0163742	0.0237345	982.552	1053.21	1043.97	1177.27	1102.02	1214.21	NoDiff
g363.t1	447.78	-0.728026	0.115164	6.32165	2.58784e-10	8.06014e-10	599.954	532.937	542.823	387.223	284.912	338.831	NoDiff
g364.t1	23404.3	0.366387	0.0510857	-7.172	7.39125e-13	2.75435e-12	20506.5	19546.7	21291.9	26545.9	26670.7	25864.4	NoDiff
g365.t1	4149.92	-0.0234695	0.0533527	0.439893	0.660015	0.703037	4293.74	4100.98	4157.72	4096.12	4110.62	4140.33	NoDiff
g366.t1	4764.21	0.0265729	0.057593	-0.461391	0.644518	0.689567	4635.66	4552.66	4971.96	4721	4966.26	4737.72	NoDiff
g367.t1	663.425	0.737332	0.0879152	-8.38685	4.99322e-17	2.4347e-16	510.978	508.665	473.367	850.607	791.125	845.81	NoDiff
g368.t1	681.211	-0.0348572	0.0922607	0.377812	0.70557	0.744349	727.063	701.789	640.061	731.32	626.27	660.763	NoDiff
g369.t1	4692.37	0.0231503	0.065054	-0.355863	0.721943	0.759469	4451.36	4738.39	4772.14	5140.34	4600.71	4451.28	NoDiff
g370.t1	575.75	0.0270261	0.0887201	-0.304623	0.760654	0.795961	577.075	564.597	569.536	597.351	567.137	578.801	NoDiff
g371.t1	1056.75	-0.523077	0.0768176	6.80934	9.80492e-12	3.39731e-11	1157.96	1274.83	1304.7	872.629	844.882	885.523	NoDiff
g372.t1	1204.45	1.14831	0.08597	-13.3571	1.07662e-40	1.85986e-39	837.648	758.776	652.883	1723.24	1651.24	1602.9	Up
g373.t1	1390.16	-0.0495213	0.0700423	0.70702	0.479554	0.529978	1342.27	1483.78	1414.76	1326.84	1383.35	1389.97	NoDiff
g374.t1	2119.45	1.39869	0.0821855	-17.0187	5.96507e-65	2.07576e-63	1248.21	1204.12	1046.11	3093.2	3339.21	2785.85	Up
g375.t1	2150.49	0.797636	0.0658883	-12.1059	9.83208e-34	1.21321e-32	1530.39	1646.3	1534.44	2609.63	2857.19	2725.01	NoDiff
g376.t1	3.46684	-0.927004	1.05191	0.881256	0.378179	0.428396	5.08436	1.05532	7.47984	2.75277	3.5838	0.844965	NoDiff
g377.t1	14495.5	-2.16043	0.0832821	25.9411	2.29186e-148	3.95919e-146	26132.3	21749.1	23195	5055.01	4760.19	6081.21	Down
g378.t1	1270.13	0.703051	0.0742795	-9.46494	2.93716e-21	1.88173e-20	968.57	992.002	939.254	1514.94	1681.7	1524.32	NoDiff
g379.t1	2774.9	-0.471095	0.0596861	7.89288	2.95285e-15	1.28559e-14	3345.51	3089.98	3237.7	2368.3	2277.51	2330.41	NoDiff
g380.t1	469.663	-0.188008	0.102988	1.82553	0.067921	0.0890336	463.948	536.103	500.081	406.493	439.016	472.335	NoDiff
g381.t1	1610.13	0.0770422	0.0807019	-0.954651	0.339754	0.388968	1526.58	1692.74	1481.01	1639.73	1811.61	1509.11	NoDiff
g382.t1	2275.7	0.362075	0.0662842	-5.46246	4.6959e-08	1.20884e-07	2003.24	1904.85	2066.57	2718.82	2507.77	2452.93	NoDiff
g383.t1	1389.7	0.437669	0.0735303	-5.95223	2.64514e-09	7.59772e-09	1274.9	1166.13	1102.74	1630.56	1549.99	1613.88	NoDiff
g384.t1	675.113	0.825357	0.091055	-9.06437	1.25321e-19	7.27703e-19	449.966	527.661	481.915	902.909	861.009	827.221	NoDiff
g385.t1	185.954	0.323218	0.151365	-2.13536	0.0327318	0.0451193	167.784	188.903	138.911	207.375	215.028	197.722	NoDiff
g386.t1	379.631	0.455275	0.11189	-4.06894	4.72279e-05	9.17435e-05	288.537	356.699	314.153	429.432	461.415	427.552	NoDiff
g388.t1	1856.11	0.0732533	0.0642021	-1.14098	0.253879	0.298714	1853.25	1852.09	1722.5	1870.97	1930.77	1907.09	NoDiff
g389.t1	731.459	0.324207	0.090101	-3.59826	0.000320356	0.00057011	655.882	642.691	650.746	830.42	731.096	877.919	NoDiff
g390.t1	2704.09	0.848572	0.0643947	-13.1777	1.17971e-39	1.94753e-38	1968.92	1962.9	1861.41	3612.55	3561.4	3257.34	NoDiff
g391.t1	677.543	-0.325631	0.087128	3.73738	0.000185946	0.000342375	753.756	730.282	776.835	641.396	569.825	593.165	NoDiff
g392.t1	751.744	0.12626	0.088421	-1.42794	0.153309	0.188164	746.13	746.112	664.637	796.469	828.754	728.36	NoDiff
g393.t1	728.965	-0.283603	0.0950885	2.98251	0.00285892	0.004579	788.075	800.989	812.097	699.204	565.345	708.081	NoDiff
g394.t1	453.266	-0.351166	0.118021	2.97546	0.0029255	0.00467961	495.725	453.788	574.879	433.103	340.461	421.638	NoDiff
g395.t1	5565.72	0.423438	0.0554429	-7.63738	2.21689e-14	9.20439e-14	4957.25	4678.24	4631.09	6184.56	6578.07	6365.12	NoDiff
g396.t1	1874.74	0.963593	0.0663829	-14.5157	9.63851e-48	2.14846e-46	1241.85	1281.16	1288.67	2468.32	2599.15	2369.28	NoDiff
g397.t1	3154.05	-0.693265	0.0625054	11.0913	1.3829e-28	1.35406e-27	3820.89	3811.82	4060.48	2280.21	2410.11	2540.81	NoDiff
g398.t1	841.205	0.489366	0.0812314	-6.02434	1.69799e-09	4.96264e-09	709.268	707.065	683.871	922.179	1015.11	1009.73	NoDiff
g399.t1	863.264	0.397821	0.0791587	-5.02561	5.0184e-07	1.18699e-06	732.148	753.499	749.053	996.503	933.581	1014.8	NoDiff
g400.t1	2251.89	-0.366069	0.0652948	5.60641	2.06571e-08	5.49607e-08	2673.1	2381.86	2554.9	2006.77	1904.79	1989.89	NoDiff
g401.t1	1922.18	0.502639	0.067249	-7.4743	7.76179e-14	3.10023e-13	1577.42	1512.28	1681.9	2267.37	2326.78	2167.34	NoDiff
g402.t1	1226.47	0.287405	0.0715725	-4.01558	5.92989e-05	0.000113776	1066.44	1164.02	1082.44	1358.03	1367.22	1320.68	NoDiff
g403.t2	3125.58	-0.230479	0.0580846	3.96798	7.24831e-05	0.000137977	3368.39	3334.82	3421.49	2823.43	2798.95	3006.39	NoDiff
g404.t1	1671.35	-0.704511	0.0655706	10.7443	6.30313e-27	5.56355e-26	2013.41	2143.36	2056.96	1302.98	1235.52	1275.9	NoDiff
g405.t1	5574.17	-0.70446	0.0570735	12.343	5.31191e-35	6.92552e-34	6748.21	6739.28	7238.35	4058.5	4331.92	4328.76	NoDiff
g406.t1	1378.78	-0.00597386	0.067279	0.0887924	0.929247	0.940918	1407.1	1391.97	1346.37	1397.49	1345.72	1384.05	NoDiff
g407.t1	24319.8	-0.399912	0.0559554	7.14698	8.87083e-13	3.27794e-12	28077.1	25905	29026.1	21271.6	20268.2	21370.9	NoDiff
g408.t1	1382.7	0.362759	0.0727889	-4.9837	6.23783e-07	1.46255e-06	1137.63	1244.22	1245.93	1477.32	1627.94	1563.19	NoDiff
g409.t1	684.343	-0.848321	0.0951187	8.91855	4.72416e-19	2.64477e-18	977.468	785.159	878.347	501.922	488.293	474.87	NoDiff
g410.t1	294.767	-0.572498	0.130935	4.37238	1.22901e-05	2.52323e-05	350.821	364.086	343.004	230.315	200.693	279.683	NoDiff
g411.t1	2714.06	-0.389428	0.0721787	5.39533	6.83959e-08	1.73483e-07	3105.27	3056.21	3074.21	2093.02	2403.84	2551.79	NoDiff
g412.t1	32774.1	-0.995417	0.0795737	12.5094	6.63425e-36	9.1948e-35	46121.5	40637.3	44200.5	22030.4	18925.2	24729.6	NoDiff
g413.t1	2976.55	0.672133	0.0656398	-10.2397	1.31627e-24	1.0269e-23	2321.01	2149.69	2415.99	3627.24	3847.21	3498.16	NoDiff
g414.t1	1476.35	0.566509	0.0681319	-8.31489	9.18337e-17	4.4243e-16	1194.82	1172.46	1203.19	1737	1842.97	1707.67	NoDiff
g415.t1	588.792	-0.192837	0.104314	1.84862	0.0645132	0.0847963	546.568	723.95	612.278	544.131	530.403	575.421	NoDiff
g416.t1	2033.88	-0.179034	0.0653898	2.73796	0.00618224	0.00950223	2064.25	2163.41	2250.36	1998.51	1863.58	1863.15	NoDiff
g417.t1	698.706	0.283746	0.0878361	-3.2304	0.00123616	0.00206254	643.171	637.414	610.141	828.584	730.2	742.724	NoDiff
g418.t1	5537.54	0.783411	0.0698719	-11.2121	3.55607e-29	3.56861e-28	4366.19	3991.23	3855.32	7148.03	6374.69	7489.77	NoDiff
g419.t1	1698.09	0.411342	0.0649983	-6.32851	2.47536e-10	7.72471e-10	1447.77	1519.66	1405.14	1946.21	1927.19	1942.57	NoDiff
g420.t1	776.557	0.245396	0.0883002	-2.77911	0.00545087	0.0084533	743.587	741.891	647.54	786.375	878.928	861.019	NoDiff
g421.t1	2458.72	0.308648	0.0601893	-5.12794	2.92923e-07	7.06316e-07	2178.65	2197.18	2214.03	2631.65	2830.31	2700.51	NoDiff
g422.t1	2907.12	0.232724	0.0630964	-3.68838	0.000225682	0.000409769	2861.22	2585.54	2575.2	3234.51	3063.26	3122.99	NoDiff
g423.t1	1231.71	0.421336	0.0745036	-5.65524	1.5563e-08	4.1961e-08	1098.22	1055.32	1006.57	1436.03	1466.67	1327.44	NoDiff
g424.t1	1000.97	0.551047	0.0777758	-7.08507	1.38974e-12	5.07335e-12	847.817	783.048	806.754	1126.8	1237.31	1204.08	NoDiff
g425.t1	6433.25	-0.181786	0.0594088	3.05991	0.00221403	0.00359854	6718.98	6893.36	6901.76	5574.36	6289.57	6221.48	NoDiff
g426.t1	1092.27	0.857917	0.0869299	-9.86906	5.66925e-23	3.98578e-22	855.443	774.606	702.036	1503.01	1415.6	1302.94	NoDiff
g427.t1	2765.2	0.246253	0.0612357	-4.0214	5.78529e-05	0.00011109	2534.55	2426.18	2628.63	2950.05	3120.6	2931.18	NoDiff
g428.t1	1202.25	0.0844255	0.0762037	-1.10789	0.267908	0.313922	1189.74	1242.11	1069.62	1241.5	1259.71	1210.83	NoDiff
g429.t1	1569.91	0.26104	0.0710321	-3.67495	0.000237893	0.000430808	1413.45	1403.58	1467.12	1703.05	1826.84	1605.43	NoDiff
g430.t1	734.324	-0.145675	0.101432	1.43619	0.150949	0.185645	721.979	827.372	764.012	756.095	589.536	746.949	NoDiff
g431.t1	1433.92	0.409385	0.0718609	-5.69691	1.22001e-08	3.32836e-08	1287.61	1245.28	1163.65	1719.56	1577.77	1609.66	NoDiff
g432.t1	2181.31	0.0842998	0.0642002	-1.31308	0.189157	0.227827	2078.23	2077.93	2195.87	2351.78	2144.91	2239.16	NoDiff
g433.t1	7317.1	-0.162397	0.050765	3.19899	0.00137911	0.00228843	7815.93	7570.87	7799.34	6771.82	7086.07	6858.58	NoDiff
g434.t1	2341.96	-0.269674	0.0618846	4.35769	1.31441e-05	2.69056e-05	2514.21	2595.03	2570.93	2177.44	2014.99	2179.16	NoDiff
g435.t1	1271.6	0.263559	0.0721357	-3.65366	0.000258526	0.00046608	1146.52	1150.3	1170.06	1469.98	1318.84	1373.91	NoDiff
g436.t1	195.818	0.415922	0.142104	-2.92688	0.00342382	0.00542985	175.41	166.741	161.351	235.821	230.259	205.326	NoDiff
g437.t3	3306.51	-2.57985	0.186967	13.7984	2.60485e-43	5.06011e-42	5723.72	5807.43	5465.63	710.215	1013.32	1118.73	Down
g438.t1	2083.27	-0.578713	0.065836	8.79021	1.49275e-18	8.02269e-18	2493.88	2439.9	2552.76	1770.95	1574.19	1667.96	NoDiff
g439.t1	1514.86	0.350996	0.0713731	-4.91776	8.75406e-07	2.0231e-06	1346.08	1345.53	1302.56	1774.62	1746.21	1574.17	NoDiff
g440.t1	11932.4	0.00972529	0.0492804	-0.197346	0.843557	0.869441	11708	12096.1	11871.6	12218.6	11623.2	12077.1	NoDiff
g441.t1	8958.75	-1.11981	0.0599627	18.6751	7.89439e-78	3.97762e-76	12428.7	11403.8	12980.7	5811.1	5449.17	5679.01	Down
g442.t1	344.755	0.393779	0.121533	-3.2401	0.00119488	0.00199644	312.688	316.596	265	374.377	439.912	359.955	NoDiff
g443.t1	25106.8	-0.783169	0.0519713	15.0693	2.58009e-51	6.53398e-50	32243.7	31796.8	31237.9	17733.4	18195.9	19433.3	NoDiff
g444.t1	826.033	0.412596	0.0823376	-5.01103	5.41406e-07	1.27497e-06	760.111	679.627	688.145	908.415	967.627	952.276	NoDiff
g445.t1	3917.4	-0.177557	0.0557528	3.18471	0.00144897	0.0023994	4179.34	4167.46	4127.8	3578.6	3835.57	3615.61	NoDiff
g446.t1	5001.25	-0.171561	0.0569251	3.0138	0.00257997	0.00414595	5412.3	5025.44	5458.15	4588.87	4840.82	4681.95	NoDiff
g447.t1	449.709	0.293342	0.100597	-2.91603	0.00354521	0.00561499	437.255	380.971	395.363	490.911	506.212	487.545	NoDiff
g448.t1	5275.23	-0.294407	0.0655956	4.48821	7.1824e-06	1.50918e-05	5986.83	5836.98	5612.02	5012.8	4295.19	4907.56	NoDiff
g449.t1	11222.2	-0.615061	0.0651657	9.43842	3.78454e-21	2.41856e-20	13288	13536.6	13912.5	8442.75	8332.34	9821.03	NoDiff
g450.t1	171.538	0.880442	0.163229	-5.3939	6.89454e-08	1.74785e-07	132.193	116.085	114.335	253.255	225.78	187.582	NoDiff
g451.t1	2039.92	0.230466	0.0762532	-3.02237	0.00250801	0.00403702	2055.35	1920.68	1658.39	2207.72	2155.66	2241.69	NoDiff
g452.t1	1819.22	-0.343395	0.071852	4.7792	1.75992e-06	3.96126e-06	1925.7	2072.65	2105.04	1474.57	1673.64	1663.74	NoDiff
g453.t1	1215.03	-0.348377	0.0734811	4.74105	2.12618e-06	4.73933e-06	1342.27	1349.76	1390.18	1141.48	1049.16	1017.34	NoDiff
g454.t1	6168.39	-0.243026	0.054692	4.44354	8.84924e-06	1.8434e-05	6684.66	6828.98	6547	5379.83	5771.71	5798.15	NoDiff
g455.t1	2427.97	0.0114654	0.0690945	-0.165938	0.868205	0.890481	2600.65	2204.57	2452.32	2379.31	2445.95	2485.04	NoDiff
g456.t1	2016.97	0.314531	0.0668812	-4.70283	2.56575e-06	5.66949e-06	1834.18	1856.31	1704.34	2116.88	2306.18	2283.94	NoDiff
g457.t1	1350.4	-0.0936935	0.0703385	1.33204	0.182848	0.221187	1366.42	1385.64	1429.72	1380.06	1272.25	1268.29	NoDiff
g458.t1	16045	-0.387363	0.0518641	7.46881	8.0924e-14	3.2243e-13	18517.2	17407.5	18635.5	13528	13880.1	14301.9	NoDiff
g459.t1	1163.19	0.0533084	0.0770588	-0.691789	0.48907	0.539729	1049.92	1172.46	1201.05	1131.39	1219.39	1204.92	NoDiff
g460.t1	1595.01	0.278913	0.0640718	-4.35313	1.3421e-05	2.74376e-05	1436.33	1422.57	1464.98	1751.68	1731.87	1762.6	NoDiff
g461.t1	546.002	0.993216	0.10253	-9.68712	3.42053e-22	2.32375e-21	382.598	386.248	326.976	772.611	740.055	667.522	NoDiff
g462.t1	2602.29	0.265261	0.0589392	-4.50059	6.77659e-06	1.42887e-05	2318.47	2338.59	2433.09	2916.1	2811.49	2795.99	NoDiff
g463.t1	1554.81	-0.460558	0.0699364	6.58538	4.53719e-11	1.49805e-10	1733.77	1738.11	1929.8	1316.74	1327.8	1282.66	NoDiff
g464.t1	6437.88	-0.182847	0.0543278	3.36563	0.000763694	0.00130116	7114.29	6521.89	6901.76	5934.06	6096.05	6059.24	NoDiff
g465.t1	420.928	0.0251219	0.107316	-0.234092	0.814913	0.844598	458.863	412.631	381.472	442.279	396.01	434.312	NoDiff
g466.t1	3.82857	-1.73574	1.01982	1.702	0.0887559	0.114118	3.81327	6.33193	7.47984	0.917591	3.5838	0.844965	NoDiff
g467.t2	2.82716	1.04297	1.13087	-0.922275	0.356385	0.406469	1.27109	3.16596	1.06855	2.75277	4.47975	4.22482	NoDiff
g468.t1	843.268	-0.310523	0.0824087	3.76808	0.000164506	0.000305222	938.064	945.568	917.883	749.672	700.634	807.787	NoDiff
g469.t2	1048.24	-0.100745	0.0736904	1.36714	0.171581	0.208737	1091.87	1118.64	1043.97	1002.01	1038.41	994.524	NoDiff
g470.t1	1385.96	0.218293	0.0754884	-2.89175	0.00383105	0.00604199	1231.69	1350.81	1259.82	1541.55	1557.16	1374.76	NoDiff
g471.t1	856.632	-0.202143	0.0865175	2.33644	0.0194681	0.0278272	995.263	863.253	892.238	857.947	772.31	758.779	NoDiff
g472.t1	1161.74	-0.259046	0.0858291	3.01816	0.00254315	0.0040895	1285.07	1365.59	1146.55	1018.53	1158.46	996.214	NoDiff
g473.t1	1074.41	0.184122	0.07551	-2.43838	0.0147532	0.0214814	1027.04	1013.11	977.722	1180.02	1174.59	1073.95	NoDiff
g474.t1	2282.08	-0.221743	0.0646402	3.43042	0.000602652	0.0010422	2455.74	2491.61	2424.54	1962.73	2174.47	2183.39	NoDiff
g475.t1	63.0028	0.0556676	0.259621	-0.214419	0.830221	0.857889	68.6388	50.6554	66.25	81.6656	46.5894	64.2173	NoDiff
g476.t1	206.166	-0.386914	0.136152	2.84177	0.00448632	0.00700462	240.236	237.447	223.327	188.106	173.814	174.063	NoDiff
g477.t1	2017.39	-3.49609	0.0756827	46.1941	0	0	3636.59	3875.14	3607.42	331.25	310.895	343.056	Down
g478.t1	4244.93	-0.332843	0.0570548	5.83374	5.41984e-09	1.51976e-08	4619.14	4613.86	4963.41	3697.89	3863.34	3711.93	NoDiff
g479.t1	811.267	0.610354	0.0878941	-6.9442	3.80615e-12	1.35072e-11	630.46	664.852	630.444	1080	927.309	934.531	NoDiff
g480.t1	1201.72	0.0135778	0.0794526	-0.170892	0.864309	0.887711	1145.25	1172.46	1269.44	1157.08	1315.26	1150.84	NoDiff
g481.t1	898.964	-0.138607	0.077742	1.78291	0.0746007	0.0971838	920.269	994.113	911.472	849.689	853.841	864.399	NoDiff
g482.t1	4080.28	-0.373393	0.0570749	6.54215	6.06393e-11	1.98452e-10	4522.54	4503.06	4790.3	3554.75	3441.35	3669.68	NoDiff
g483.t1	4473.17	-0.384889	0.0544688	7.06622	1.59209e-12	5.76418e-12	5116.14	5028.61	5055.3	3728.17	3924.26	3986.54	NoDiff
g484.t1	204.671	0.503199	0.152253	-3.30502	0.000949696	0.00160394	195.748	168.851	144.254	272.524	216.82	229.83	NoDiff
g485.t1	994.848	1.21106	0.0834149	-14.5185	9.2468e-48	2.07068e-46	645.713	537.159	619.758	1354.36	1426.35	1385.74	Up
g486.t1	3323.41	-0.249072	0.0561082	4.43913	9.03225e-06	1.8799e-05	3567.95	3578.59	3682.22	2987.68	2994.27	3129.75	NoDiff
g487.t1	4185.59	0.347872	0.0566256	-6.14337	8.07876e-10	2.42865e-09	3762.42	3594.42	3693.97	4725.59	4845.3	4491.83	NoDiff
g488.t1	501.509	0.0602558	0.109517	-0.550195	0.582186	0.631822	469.032	540.324	462.682	579	501.732	456.281	NoDiff
g489.t1	681.254	-0.197188	0.092554	2.13051	0.0331292	0.0455762	687.659	779.882	714.859	588.176	691.674	625.274	NoDiff
g490.t1	5246.93	-0.0286095	0.0642611	0.445207	0.65617	0.700021	5391.96	5041.27	5464.56	4831.11	5577.29	5175.41	NoDiff
g491.t1	3013.28	-0.182261	0.0711369	2.56211	0.0104038	0.015465	3423.04	2874.7	3314.64	2801.4	2724.59	2941.32	NoDiff
g492.t1	4685.92	0.137582	0.0551639	-2.49406	0.0126292	0.0186015	4394.16	4488.28	4505	4711.83	5093.48	4922.77	NoDiff
g493.t1	2210.62	-0.812364	0.0658534	12.3359	5.80071e-35	7.52226e-34	2894.27	2666.8	2891.49	1525.04	1619.88	1666.27	NoDiff
g494.t1	1280.34	0.226033	0.0845533	-2.67326	0.00751181	0.0114045	1191.01	1180.9	1168.99	1254.35	1566.12	1320.68	NoDiff
g495.t1	273.368	-0.554479	0.12417	4.46547	7.98917e-06	1.67433e-05	330.483	332.426	313.085	232.15	198.005	234.055	NoDiff
g496.t1	544.366	-0.0886728	0.0970035	0.914119	0.360654	0.41037	537.671	583.593	560.988	579	509.796	495.149	NoDiff
g497.t1	6216.09	-0.195524	0.0576504	3.39154	0.000695001	0.00119271	6270.28	6920.8	6716.9	5865.24	5577.29	5946.02	NoDiff
g498.t3	6870.45	0.00384653	0.0626696	-0.061378	0.951058	0.958389	7065.99	6803.66	6715.83	6299.26	7316.33	7021.66	NoDiff
g499.t1	1215.61	-0.152852	0.0918459	1.66422	0.096068	0.122866	1095.68	1422.57	1319.66	1063.49	1176.38	1215.9	NoDiff
g500.t1	1017.54	0.197716	0.078098	-2.53164	0.011353	0.0167934	990.179	960.342	894.375	1034.12	1138.75	1087.47	NoDiff
g501.t1	1580.99	-1.24678	0.182212	6.84246	7.7842e-12	2.70879e-11	2266.35	1969.23	2438.43	984.575	737.367	1090	Down
g502.t1	2509.81	-0.750666	0.0646146	11.6176	3.35447e-31	3.67927e-30	2957.83	3324.26	3161.84	1811.32	1908.38	1895.26	NoDiff
g503.t1	1325.27	0.350662	0.0835663	-4.19622	2.7141e-05	5.4003e-05	1245.67	1118.64	1131.59	1649.83	1450.54	1355.32	NoDiff
g504.t1	9736.77	-0.472037	0.0554902	8.50666	1.79015e-17	9.00102e-17	11156.4	10795.9	11994.5	7999.56	8167.49	8306.85	NoDiff
g505.t1	156.631	0.445623	0.165879	-2.68643	0.0072219	0.0109988	133.464	141.413	122.883	211.963	157.687	172.373	NoDiff
g506.t1	1917.4	0.0188624	0.0682359	-0.27643	0.782218	0.815605	1826.56	1917.52	1969.34	1836.1	2057.1	1897.79	NoDiff
g507.t1	5092.08	0.895153	0.0685017	-13.0676	5.04364e-39	8.02503e-38	3900.97	3246.17	3540.1	6382.76	6923.01	6559.46	NoDiff
g508.t2	15290.1	-0.457794	0.062838	7.28531	3.2093e-13	1.22715e-12	17044	17307.3	18735.9	12920.6	11941.2	13791.5	NoDiff
g509.t1	442.038	-0.662128	0.10171	6.50995	7.5174e-11	2.43059e-10	531.315	525.55	568.468	334.003	327.022	365.87	NoDiff
g510.t1	1195.08	0.217728	0.0693553	-3.13932	0.00169343	0.00278326	1102.03	1111.25	1101.67	1301.14	1292.86	1261.53	NoDiff
g511.t1	1059.42	-0.434192	0.0758235	5.72635	1.02617e-08	2.82021e-08	1185.93	1214.67	1252.34	877.217	868.176	958.19	NoDiff
g512.t1	440.216	-0.188216	0.106691	1.76411	0.0777128	0.100939	446.152	445.346	515.04	391.811	395.114	447.831	NoDiff
g513.t1	1220.42	-0.325254	0.0757026	4.29647	1.73542e-05	3.51075e-05	1273.63	1348.7	1448.95	1070.83	1046.47	1133.94	NoDiff
g514.t1	1020.28	0.498195	0.0869756	-5.72799	1.01626e-08	2.79615e-08	929.166	860.087	750.121	1261.69	1134.27	1186.33	NoDiff
g515.t1	1073.06	0.110773	0.076047	-1.45664	0.145217	0.179287	1068.99	1016.27	1010.85	1183.69	1093.06	1065.5	NoDiff
g516.t1	3720.07	-0.163118	0.0582332	2.80111	0.00509266	0.00791556	4097.99	3788.6	3905.55	3429.04	3634.87	3464.36	NoDiff
g517.t1	461.273	0.606102	0.109081	-5.55644	2.75331e-08	7.2183e-08	339.381	414.741	341.936	577.165	582.368	512.049	NoDiff
g518.t1	2015.7	-0.693272	0.0694824	9.97766	1.90913e-23	1.39916e-22	2285.42	2664.69	2520.71	1531.46	1548.2	1543.75	NoDiff
g519.t1	881.998	0.0993133	0.0871802	-1.13917	0.254631	0.299526	770.28	920.24	862.319	977.234	878.928	882.988	NoDiff
g520.t1	619.291	-0.0758137	0.103304	0.733889	0.463016	0.513908	555.466	695.457	653.952	663.418	549.218	598.235	NoDiff
g521.t1	4883.67	-0.490061	0.0548383	8.93648	4.01776e-19	2.26239e-18	5700.84	5546.77	5868.47	4091.54	3928.74	4165.68	NoDiff
g522.t1	1799.87	0.673605	0.0709108	-9.49933	2.11252e-21	1.36974e-20	1296.51	1364.53	1498.11	2288.47	2213	2138.61	NoDiff
g523.t1	2289.15	-0.0745282	0.0625707	1.1911	0.233613	0.27655	2230.76	2398.75	2413.85	2163.68	2251.52	2276.34	NoDiff
g524.t1	1196.03	0.0418454	0.0706834	-0.592011	0.553843	0.603773	1177.03	1154.52	1204.25	1221.31	1246.27	1172.81	NoDiff
g525.t1	917.118	0.0729978	0.0813836	-0.896959	0.369741	0.419722	842.732	863.253	974.516	957.965	939.852	924.392	NoDiff
g526.t1	2573.95	0.149118	0.062711	-2.37786	0.0174134	0.0251054	2604.46	2347.03	2374.31	2661.93	2717.42	2738.53	NoDiff
g527.t1	14963.9	-0.491855	0.062085	7.92228	2.33189e-15	1.01799e-14	16188.6	18324.6	17955.9	12215.9	11896.4	13201.7	NoDiff
g528.t1	8190.46	-0.666899	0.0689227	9.67605	3.81165e-22	2.5786e-21	9817.89	9565.43	10768.8	6070.78	5959.86	6959.98	NoDiff
g529.t1	1047.48	-0.0789865	0.0780953	1.01141	0.31182	0.360572	1121.1	1114.42	993.75	992.833	1058.12	1004.66	NoDiff
g530.t1	264.791	0.606056	0.140058	-4.32717	1.51037e-05	3.06832e-05	216.085	238.503	175.242	350.52	327.022	281.373	NoDiff
g531.t1	1190.48	-0.00773823	0.0697744	0.110904	0.911693	0.927805	1226.6	1189.35	1165.79	1198.37	1177.28	1185.49	NoDiff
g532.t1	373.717	0.728055	0.115872	-6.28327	3.31522e-10	1.02399e-09	287.266	316.596	240.423	460.63	465.894	471.49	NoDiff
g533.t1	368.672	-0.220802	0.110593	1.99652	0.0458774	0.0619329	404.206	429.516	356.895	345.014	334.19	342.211	NoDiff
g534.t1	2514.86	-0.767346	0.0636381	12.058	1.76084e-33	2.13463e-32	3119.25	3045.66	3340.28	1822.33	1823.26	1938.35	NoDiff
g535.t1	5256.45	-0.447608	0.0528026	8.477	2.31082e-17	1.15113e-16	6232.15	5972.06	5993.49	4447.56	4353.42	4540	NoDiff
g536.t1	15388.3	0.0449686	0.0508055	-0.885112	0.376096	0.426137	14848.9	15079.5	15516.4	15031.1	16104.7	15749.3	NoDiff
g537.t1	6738.06	-0.11532	0.062356	1.84938	0.0644036	0.0846753	6856.26	6758.28	7407.18	6011.14	6627.35	6768.17	NoDiff
g538.t1	1947.12	-0.6085	0.0642497	9.47087	2.77531e-21	1.78276e-20	2242.2	2453.62	2358.29	1514.94	1558.06	1555.58	NoDiff
g539.t1	3009.46	-0.0550219	0.05753	0.956404	0.338868	0.388138	2987.06	3140.64	3072.08	2869.31	2974.56	3013.15	NoDiff
g540.t1	1392.2	0.26556	0.0753069	-3.52637	0.000421294	0.000740749	1320.66	1214.67	1258.75	1513.11	1631.53	1414.47	NoDiff
g541.t1	5351.3	-0.946846	0.191198	4.95217	7.33922e-07	1.71001e-06	6330.03	6691.79	8118.83	3761.2	2926.18	4279.75	NoDiff
g542.t1	1082.24	-0.715985	0.0801735	8.93045	4.24278e-19	2.38078e-18	1285.07	1401.47	1349.58	790.963	773.206	893.128	NoDiff
g543.t1	713.904	1.02453	0.0860136	-11.9113	1.03346e-32	1.19589e-31	472.845	462.231	476.573	1004.76	929.101	937.911	Up
g544.t1	10615.7	-0.107489	0.0566299	1.89811	0.0576822	0.0763712	11294.9	10805.4	10934.5	9541.11	10620.6	10497.8	NoDiff
g545.t1	610.131	0.222154	0.0938275	-2.36769	0.0178997	0.0256916	566.906	593.091	530	668.924	604.767	697.096	NoDiff
g546.t1	1326.91	0.561283	0.0758748	-7.39749	1.3878e-13	5.4137e-13	1038.48	1042.66	1133.73	1581.01	1683.49	1482.07	NoDiff
g547.t1	1204.44	0.501732	0.0928122	-5.40589	6.44886e-08	1.64261e-07	1042.29	939.236	1010.85	1501.18	1196.09	1536.99	NoDiff
g548.t1	505.569	-0.0884306	0.0970948	0.910765	0.362419	0.412088	513.52	486.503	563.125	489.076	478.438	502.754	NoDiff
g549.t1	598.346	0.888196	0.105481	-8.42041	3.7518e-17	1.84051e-16	404.206	481.226	372.923	807.48	815.315	708.926	NoDiff
g550.t1	329.738	-0.12327	0.115395	1.06824	0.28541	0.332553	369.887	347.201	315.222	317.486	296.56	332.071	NoDiff
g551.t1	463.577	-0.15573	0.117943	1.32039	0.186706	0.225211	475.387	555.099	434.899	482.653	376.299	457.126	NoDiff
g552.t1	2411.82	0.592376	0.0691359	-8.56828	1.05038e-17	5.3707e-17	1897.74	1911.19	1960.79	2857.38	3149.27	2694.59	NoDiff
g553.t1	1816.59	-0.790205	0.0735485	10.744	6.32481e-27	5.57252e-26	2295.59	2495.83	2114.66	1344.27	1281.21	1368	NoDiff
g554.t1	5503.06	-0.785118	0.0552195	14.2181	7.07157e-46	1.49368e-44	6973.2	6790.99	7130.42	3905.27	4000.42	4218.07	NoDiff
g555.t1	2436.27	0.610633	0.0600528	-10.1683	2.74769e-24	2.09631e-23	1878.67	1946.01	1958.65	3036.31	2907.36	2890.63	NoDiff
g556.t1	771.829	0.237506	0.0829805	-2.86219	0.00420721	0.00660295	678.762	698.623	746.915	870.794	817.107	818.771	NoDiff
g557.t2	453.72	0.14676	0.102714	-1.42881	0.153057	0.187999	397.851	441.124	451.996	453.29	512.484	465.576	NoDiff
g558.t1	158.722	-0.62128	0.159368	3.89839	9.68357e-05	0.000182824	184.308	199.456	193.407	105.523	135.289	134.349	NoDiff
g559.t1	229.315	-0.290019	0.136179	2.1297	0.0331964	0.0456556	259.302	261.72	236.149	214.716	180.086	223.916	NoDiff
g560.t1	733.641	0.612581	0.0840234	-7.2906	3.08574e-13	1.18177e-12	571.99	576.205	591.976	927.684	848.465	885.523	NoDiff
g561.t1	577.909	-0.237023	0.0962628	2.46225	0.0138067	0.0202128	594.87	687.014	593.044	562.483	505.316	524.723	NoDiff
g562.t1	825.43	0.31095	0.083672	-3.71629	0.000202168	0.000369013	749.943	778.827	681.734	927.684	939.852	874.539	NoDiff
g563.t1	590.062	0.118479	0.0889818	-1.3315	0.183026	0.221324	566.906	565.652	565.262	603.775	594.911	643.863	NoDiff
g564.t1	866.529	0.285816	0.0781089	-3.6592	0.000253003	0.000456633	766.467	768.274	807.823	967.141	922.829	966.64	NoDiff
g565.t1	1212.06	0.742723	0.0723728	-10.2625	1.04019e-24	8.19444e-24	913.913	880.138	926.432	1581.93	1468.46	1501.5	NoDiff
g566.t1	1603.83	-0.427836	0.0735537	5.81666	6.00369e-09	1.67666e-08	1899.01	1897.47	1724.64	1290.13	1345.72	1466.01	NoDiff
g567.t1	2059.04	0.590727	0.069416	-8.50996	1.73999e-17	8.75788e-17	1637.16	1771.88	1520.54	2419.69	2543.6	2461.38	NoDiff
g568.t1	2668.57	1.11819	0.0729643	-15.3251	5.19555e-53	1.38082e-51	1733.77	1791.94	1524.82	3522.63	3905.45	3532.8	Up
g569.t1	13602.9	-1.21706	0.0555736	21.8999	2.60088e-106	2.32971e-104	18032.9	19268.1	19767.1	8126.18	7908.56	8514.71	Down
g570.t1	3828.84	1.26061	0.0906377	-13.9083	5.64405e-44	1.12347e-42	1907.91	2682.63	2170.22	5650.52	5384.66	5177.1	Up
g571.t1	16852	0.490157	0.0464293	-10.5571	4.71187e-26	3.99847e-25	14250.2	13793	14007.6	19630.9	19764.7	19665.7	NoDiff
g572.t1	6649.47	-0.190947	0.0499756	3.82081	0.000133013	0.000248507	7079.97	7084.37	7102.64	6099.22	6187.44	6343.15	NoDiff
g573.t1	722.847	0.739759	0.0941403	-7.85804	3.90179e-15	1.69264e-14	510.978	598.367	513.972	850.607	980.17	882.988	NoDiff
g574.t1	578.223	-0.201762	0.0934234	2.15965	0.0307997	0.0426261	625.376	602.588	628.307	489.993	566.241	556.832	NoDiff
g575.t1	3331.13	-0.131577	0.065257	2.01629	0.0437699	0.059221	3609.89	3187.07	3653.37	3173.03	3103.57	3259.87	NoDiff
g576.t1	804.34	0.387543	0.0830518	-4.66628	3.06709e-06	6.73118e-06	680.033	727.116	682.803	932.272	947.02	856.795	NoDiff
g577.t1	547.722	0.245931	0.0945407	-2.60132	0.00928661	0.0139069	494.454	522.384	486.19	583.588	636.125	563.592	NoDiff
g578.t1	1245.32	0.439838	0.0702598	-6.26017	3.84558e-10	1.18327e-09	1046.11	1095.42	1029.01	1401.16	1460.4	1439.82	NoDiff
g579.t1	2688.73	0.365381	0.0638117	-5.72593	1.0287e-08	2.82557e-08	2265.08	2332.26	2451.25	2978.5	3199.44	2905.83	NoDiff
g580.t2	4768.77	0.0300553	0.0741611	-0.405271	0.685278	0.726587	4680.15	4766.89	4710.16	4315.43	5442.01	4698.01	NoDiff
g581.t1	754.262	0.478616	0.085159	-5.62026	1.9067e-08	5.09259e-08	625.376	678.572	586.633	887.31	866.384	881.298	NoDiff
g582.t1	1803.36	0.0450953	0.0700977	-0.64332	0.520016	0.570497	1888.84	1629.42	1809.05	1847.11	1851.03	1794.71	NoDiff
g583.t1	6249.29	0.715697	0.0559788	-12.7852	1.98473e-37	2.94482e-36	4706.84	4619.14	4864.03	8157.38	7658.59	7489.77	NoDiff
g584.t1	3953.25	-0.21395	0.057296	3.73413	0.000188368	0.000346308	4043.34	4287.77	4404.56	3716.24	3579.32	3688.27	NoDiff
g585.t1	23531.6	-0.420894	0.0603689	6.97202	3.12415e-12	1.11278e-11	25161.2	27544.9	28112.4	19481.4	19448.4	21441	NoDiff
g586.t1	46224.6	-0.675968	0.0492874	13.7148	8.27671e-43	1.56384e-41	57853.6	56038.6	56688.6	35836.5	34154.5	36775.4	NoDiff
g587.t1	682.06	-0.61017	0.0861849	7.07977	1.4439e-12	5.25914e-12	789.347	871.695	811.028	530.367	533.091	556.832	NoDiff
g588.t1	16094.8	-0.907605	0.0765544	11.8557	2.01048e-32	2.3154e-31	20334.9	20633.6	22022.8	10837.7	9937.89	12802.1	NoDiff
g589.t1	263.211	-0.5382	0.129647	4.15126	3.30651e-05	6.53332e-05	278.369	350.367	305.605	227.562	206.965	210.396	NoDiff
g590.t1	3236.84	-0.14238	0.0641542	2.21934	0.0264633	0.0370809	3642.94	3232.45	3316.77	2948.22	3103.57	3177.07	NoDiff
g591.t1	883.453	-0.344924	0.0810423	4.2561	2.08027e-05	4.18042e-05	1019.41	1014.16	932.843	791.881	733.784	808.631	NoDiff
g592.t1	2314.67	1.3317	0.0743942	-17.9006	1.16699e-71	5.22661e-70	1366.42	1400.41	1182.88	3339.11	3474.5	3124.68	Up
g593.t1	2089.67	-0.60201	0.0675697	8.90947	5.1275e-19	2.85734e-18	2423.97	2511.66	2622.22	1680.11	1552.68	1747.39	NoDiff
g594.t1	804.277	-0.472149	0.115444	4.08986	4.31635e-05	8.42202e-05	967.299	886.47	951.008	531.285	815.315	674.282	NoDiff
g595.t1	1879.98	-0.510613	0.0817139	6.24879	4.13632e-10	1.2695e-09	2294.32	2108.53	2225.79	1376.39	1748	1526.85	NoDiff
g596.t2	1532.06	0.625325	0.0751796	-8.31775	8.96459e-17	4.3232e-16	1173.22	1139.75	1301.49	1979.24	1795.49	1803.16	NoDiff
g597.t1	2879.86	-0.246532	0.0603458	4.08533	4.40142e-05	8.57416e-05	3209.5	3085.76	3081.69	2538.06	2767.59	2596.58	NoDiff
g598.t1	613.888	0.203072	0.0884936	-2.29477	0.0217464	0.0308648	593.599	545.601	573.811	674.429	633.437	662.453	NoDiff
g599.t1	1082.35	-0.0501296	0.0887426	0.564887	0.57215	0.622048	938.064	1171.41	1191.43	1043.3	1089.48	1060.43	NoDiff
g600.t1	3174.39	0.21125	0.0642005	-3.29048	0.00100017	0.00168801	2882.83	2913.74	3029.34	3672.2	3277.39	3270.86	NoDiff
g602.t2	50208.7	-0.353381	0.0593987	5.94931	2.69274e-09	7.72526e-09	57614.7	52311.2	59057.6	43886.5	42103.4	46278.7	NoDiff
g603.t1	13698.1	-0.597645	0.0722952	8.26673	1.37686e-16	6.54211e-16	15989	15709.5	17787.1	11952.5	9783.78	10966.8	NoDiff
g604.t1	15507.7	-1.04724	0.0560089	18.6977	5.17056e-78	2.66064e-76	21242.4	19853.8	21609.3	9921.91	9787.37	10631.3	Down
g605.t1	8834.77	0.86471	0.0602166	-14.36	9.22391e-47	2.01883e-45	6408.83	5817.99	6565.16	11382.7	11871.3	10962.6	NoDiff
g606.t1	1283.04	-1.18758	0.0823143	14.4274	3.48121e-47	7.65391e-46	1733.77	1963.95	1650.91	834.09	766.038	749.484	Down
g607.t1	784.475	-0.944596	0.0803833	11.7511	6.9666e-32	7.74653e-31	1030.85	1026.83	1039.7	551.472	521.443	536.553	NoDiff
g608.t1	400.473	0.112425	0.103824	-1.08284	0.278882	0.325755	406.749	368.307	380.403	419.339	400.49	427.552	NoDiff
g609.t1	1650.66	-0.0118698	0.0745118	0.159301	0.873431	0.894703	1534.2	1675.85	1759.9	1714.06	1688.87	1531.08	NoDiff
g610.t1	12576.6	-1.661	0.083778	19.8263	1.767e-87	1.1246e-85	19999.3	17881.4	19450.8	5103.64	6888.07	6136.14	Down
g611.t1	838.407	0.565575	0.102244	-5.53161	3.17309e-08	8.29186e-08	808.413	645.857	577.016	1004.76	1029.45	964.95	NoDiff
g612.t1	1395.17	0.261697	0.072141	-3.62758	0.000286093	0.000512721	1197.37	1291.71	1316.45	1445.21	1585.83	1534.46	NoDiff
g613.t1	26726.2	-0.438187	0.0533593	8.21201	2.17511e-16	1.01554e-15	30244.3	31151	30867.2	22456.2	21614.8	24024	NoDiff
g614.t1	571.03	0.026055	0.100869	-0.258305	0.796172	0.827478	625.376	539.269	534.274	548.719	635.229	543.312	NoDiff
g615.t1	3444	0.27052	0.0579616	-4.66723	3.05283e-06	6.70292e-06	3242.55	3103.7	3021.86	3644.67	3847.21	3804.03	NoDiff
g616.t1	19.8894	-1.44509	0.540256	2.67483	0.00747672	0.0113548	17.7953	13.7192	55.5645	17.4342	8.06356	6.75972	NoDiff
g617.t1	593.012	0.074498	0.0944615	-0.78866	0.430311	0.481252	594.87	581.482	556.714	654.242	617.31	553.452	NoDiff
g618.t1	1523.86	0.225618	0.0659361	-3.42176	0.000622163	0.00107364	1404.55	1366.64	1443.61	1674.6	1614.5	1639.23	NoDiff
g619.t1	813.793	0.0858629	0.0805161	-1.06641	0.28624	0.333223	817.311	809.431	742.641	843.266	839.506	830.601	NoDiff
g620.t1	27587.6	-0.808337	0.0640034	12.6296	1.45007e-36	2.04489e-35	33026.7	38019	34314.3	19115.2	19637.4	21413.1	NoDiff
g621.t1	6938.74	-0.196012	0.0635533	3.08421	0.00204092	0.00333286	6971.93	7525.5	7728.81	6795.68	5988.54	6621.99	NoDiff
g622.t1	625.777	0.547654	0.0896045	-6.1119	9.84498e-10	2.94315e-09	512.249	522.384	490.464	751.507	775.893	702.166	NoDiff
g623.t1	748.043	-0.00842486	0.085976	0.0979908	0.92194	0.934889	751.214	739.78	759.738	700.122	809.044	728.36	NoDiff
g624.t1	1.82983	-0.108176	1.34251	0.0805771	0.935778	0.946937	2.54218	1.05532	2.1371	0.917591	1.7919	2.53489	NoDiff
g625.t2	3027.12	-1.08034	0.0888703	12.1563	5.30884e-34	6.63537e-33	3979.78	4393.3	3958.97	1685.61	1864.47	2280.56	Down
g627.t1	25136.8	-0.121528	0.0678335	1.79156	0.0732036	0.0954667	26619.2	25498.7	26467.9	21457.9	26445.8	24331.6	NoDiff
g628.t1	5906.18	-0.864657	0.0624845	13.8379	1.50456e-43	2.97044e-42	7927.78	7156.13	7792.92	3952.06	4181.4	4426.77	NoDiff
g629.t1	1290.65	1.13706	0.0773779	-14.6949	6.94744e-49	1.62342e-47	817.311	826.317	776.835	1919.6	1713.06	1690.77	Up
g630.t1	187.606	0.144158	0.143727	-1.00301	0.315858	0.364632	160.157	182.571	191.27	200.035	199.797	191.807	NoDiff
g631.t1	824.702	0.83091	0.0839357	-9.89937	4.18918e-23	2.96244e-22	582.159	589.925	608.004	1039.63	1128.9	999.594	NoDiff
g632.t1	14867.6	-0.489982	0.201351	2.43347	0.0149548	0.0217422	15268.3	17698.8	19137.7	12622.4	9601.01	14877.3	NoDiff
g633.t1	17979.1	1.14945	0.0574425	-20.0105	4.45803e-89	2.9539e-87	11485.6	10336.9	11698.5	25403.5	24541.9	24408.5	Up
g634.t1	10229.2	0.0752507	0.0504085	-1.49282	0.135485	0.168555	10092.5	9847.2	9949.26	10120.1	10598.2	10768.2	NoDiff
g635.t1	1455.28	-0.146647	0.0797367	1.83914	0.0658953	0.0865424	1504.97	1514.39	1568.63	1219.48	1437.11	1487.14	NoDiff
g636.t1	4953.64	0.141637	0.0653493	-2.16738	0.0302057	0.0418999	5056.39	4269.83	4808.47	5133.92	5304.03	5149.22	NoDiff
g637.t1	1138.49	0.159384	0.0722962	-2.2046	0.027482	0.0383921	1080.43	1103.87	1042.9	1159.83	1237.31	1206.61	NoDiff
g638.t1	1086.4	0.444372	0.0755086	-5.88505	3.97932e-09	1.12825e-08	912.642	885.415	962.762	1313.07	1218.49	1226.04	NoDiff
g639.t1	1077	-0.093767	0.0751736	1.24734	0.212273	0.253272	1075.34	1114.42	1145.48	997.421	1099.33	1030.01	NoDiff
g640.t1	1573.67	0.303105	0.0738077	-4.10669	4.01376e-05	7.85378e-05	1367.69	1403.58	1454.29	1770.03	1852.83	1593.6	NoDiff
g641.t2	854.238	0.0206884	0.0861171	-0.240236	0.810147	0.840378	810.955	881.193	851.633	779.952	924.621	877.074	NoDiff
g642.t1	1166.97	-0.485088	0.0811689	5.97627	2.28299e-09	6.60061e-09	1377.86	1347.65	1359.19	991.915	867.28	1057.9	NoDiff
g643.t1	8517.83	0.524528	0.0502244	-10.4437	1.56617e-25	1.29719e-24	6903.29	6875.42	7179.58	9956.78	9945.05	10246.9	NoDiff
g644.t1	4017.86	-0.298708	0.0590945	5.05475	4.30961e-07	1.02789e-06	4429.75	4262.44	4605.44	3435.46	3653.69	3720.38	NoDiff
g645.t1	3574.46	-0.288668	0.0610789	4.72615	2.28821e-06	5.07942e-06	3827.25	3836.09	4128.87	3053.74	3324.87	3275.93	NoDiff
g646.t1	2126.62	-0.230632	0.0668375	3.45064	0.000559264	0.000972729	2448.12	2166.57	2276.01	2005.85	1885.08	1978.06	NoDiff
g647.t1	557.163	-0.675086	0.092216	7.32071	2.46667e-13	9.50699e-13	655.882	723.95	675.323	421.174	425.577	441.072	NoDiff
g648.t1	1395.87	-0.117388	0.0707027	1.6603	0.0968541	0.123806	1358.79	1521.77	1475.67	1310.32	1360.95	1347.72	NoDiff
g649.t1	647.889	-0.168262	0.0955678	1.76065	0.0782973	0.101644	683.846	722.895	649.678	680.852	565.345	584.716	NoDiff
g650.t1	453.035	0.0314403	0.116501	-0.269871	0.78726	0.819448	447.423	403.133	493.669	517.521	395.114	461.351	NoDiff
g651.t1	1442.76	-0.0307839	0.0791713	0.388826	0.697405	0.737323	1402.01	1552.38	1419.03	1345.19	1574.19	1363.77	NoDiff
g652.t1	223.667	0.469002	0.136596	-3.43349	0.000595857	0.00103229	180.495	194.179	188.065	231.233	275.953	272.079	NoDiff
g653.t1	3236.75	-0.548492	0.0560319	9.78892	1.2563e-22	8.69343e-22	3926.4	3787.55	3821.13	2574.76	2688.75	2621.93	NoDiff
g654.t1	382.74	0.192983	0.118173	-1.63305	0.102458	0.130213	343.194	314.486	413.528	389.976	438.12	397.134	NoDiff
g655.t1	2091.87	0.351786	0.061811	-5.69131	1.26072e-08	3.43749e-08	1782.07	1815.15	1915.91	2335.27	2356.35	2346.47	NoDiff
g656.t1	810.112	0.668891	0.0817511	-8.18205	2.79064e-16	1.29294e-15	605.039	628.971	642.198	947.871	1028.55	1008.04	NoDiff
g657.t1	3169.96	-0.403061	0.0595883	6.76409	1.34149e-11	4.59873e-11	3648.03	3502.61	3680.08	2712.4	2620.66	2855.98	NoDiff
g658.t1	557.783	-0.217356	0.0919219	2.36458	0.0180507	0.0259007	585.972	618.418	594.113	546.884	505.316	495.994	NoDiff
g659.t1	10480.5	-0.569765	0.057398	9.92658	3.19023e-23	2.28271e-22	12380.4	12980.5	12210.3	7891.28	8628.01	8792.71	NoDiff
g660.t1	2165.51	-0.874899	0.070336	12.4389	1.60788e-35	2.17243e-34	2730.3	2911.63	2766.47	1510.35	1416.5	1657.82	NoDiff
g661.t1	1010.3	0.501038	0.076121	-6.58212	4.63791e-11	1.52806e-10	823.666	811.542	874.073	1231.41	1157.57	1163.52	NoDiff
g662.t1	969.816	0.27579	0.0824457	-3.34511	0.000822504	0.00139595	866.883	961.398	803.549	1042.38	1086.79	1057.9	NoDiff
g663.t1	265.908	-0.057238	0.130027	0.4402	0.659792	0.702955	270.742	276.494	266.069	299.135	232.051	250.955	NoDiff
g664.t1	46585.3	-0.187245	0.0473844	3.95162	7.76227e-05	0.000147529	48175.6	50966.7	49668.3	43832.4	44038.7	42830.4	NoDiff
g665.t1	2045.78	0.147912	0.064312	-2.29991	0.0214535	0.0304759	1909.18	1857.37	2055.89	2174.69	2144.01	2133.54	NoDiff
g666.t1	887.076	-0.181962	0.0821199	2.21581	0.0267046	0.0373972	927.895	906.521	993.75	843.266	875.344	775.678	NoDiff
g667.t1	404.052	-0.331561	0.110558	2.99899	0.00270873	0.00434854	432.17	490.724	427.419	387.223	323.438	363.335	NoDiff
g668.t1	496.525	-0.326871	0.100024	3.26792	0.00108342	0.00181962	538.942	564.597	553.508	485.405	404.074	432.622	NoDiff
g669.t1	41443.2	-0.24092	0.0521153	4.62284	3.7853e-06	8.21791e-06	45253.3	45334.5	44100.1	35834.7	38863.7	39273.1	NoDiff
g670.t1	914.834	0.2268	0.0822445	-2.75764	0.00582208	0.00899438	921.54	808.376	801.411	998.339	947.916	1011.42	NoDiff
g671.t1	840.247	-0.885456	0.0885617	9.99818	1.5522e-23	1.14103e-22	1090.59	1169.3	1010.85	631.302	542.05	597.39	NoDiff
g672.t1	11079	-0.79902	0.0620581	12.8753	6.19653e-38	9.42535e-37	13360.4	14138.1	14713.9	7905.04	7644.25	8712.43	NoDiff
g673.t1	1058.79	-0.0515056	0.0776155	0.663599	0.506947	0.557818	1047.38	1108.09	1077.1	970.811	1109.19	1040.15	NoDiff
g674.t1	970.262	-0.151363	0.079669	1.89989	0.057447	0.0761083	977.468	1108.09	976.653	927.684	931.789	899.888	NoDiff
g675.t1	396.56	0.209968	0.106724	-1.96739	0.0491385	0.0659503	377.514	356.699	369.718	405.575	407.658	462.196	NoDiff
g676.t1	808.702	-0.172062	0.0837164	2.0553	0.0398501	0.0542971	873.238	875.917	821.714	804.727	706.009	770.608	NoDiff
g677.t1	2007.97	0.0823961	0.0631204	-1.30538	0.191764	0.230679	2022.3	1921.74	1909.5	2057.24	2006.03	2131	NoDiff
g678.t1	2616.96	0.0713246	0.0630243	-1.1317	0.25776	0.303059	2436.68	2671.02	2547.42	2607.79	2803.43	2635.45	NoDiff
g679.t1	825.588	0.151018	0.083028	-1.81888	0.0689293	0.0902787	840.19	787.27	721.27	859.782	878.928	866.089	NoDiff
g680.t1	383.809	0.424167	0.120299	-3.52594	0.000421978	0.000741682	353.363	309.209	321.633	486.323	371.82	460.506	NoDiff
g681.t1	1509.59	0.266481	0.0680576	-3.91552	9.02079e-05	0.00017071	1318.12	1359.25	1432.92	1656.25	1689.76	1601.21	NoDiff
g682.t1	95549.4	-0.0300578	0.0486703	0.617581	0.536852	0.586836	95546.5	94495.6	99591.9	91515	96420.4	95726.9	NoDiff
g683.t1	1571.36	-0.194131	0.0678835	2.85977	0.00423945	0.00664923	1595.22	1707.51	1726.77	1492	1410.23	1496.43	NoDiff
g684.t1	14627.7	1.97263	0.0797312	-24.741	3.87164e-135	5.67489e-133	5960.14	5268.16	6592.94	23947.3	25098.3	20899.4	Up
g685.t1	1618.86	0.425746	0.0729796	-5.83377	5.41872e-09	1.51976e-08	1370.23	1445.79	1328.21	1984.75	1852.83	1731.33	NoDiff
g686.t1	294.475	-0.225681	0.124607	1.81114	0.0701187	0.0916908	299.977	327.15	324.839	294.547	234.739	285.598	NoDiff
g687.t1	257.504	-0.00724372	0.135922	0.0532933	0.957498	0.963875	222.441	271.218	279.96	224.81	280.433	266.164	NoDiff
g688.t1	1277.04	0.56866	0.0786482	-7.23042	4.81498e-13	1.81528e-12	1034.67	998.334	1052.52	1511.27	1661.09	1404.33	NoDiff
g689.t1	2174.5	-0.00530874	0.0765857	0.0693177	0.944737	0.953546	2154.5	2010.39	2370.04	2359.13	2063.37	2089.6	NoDiff
g690.t1	8214.09	-0.0707285	0.0598997	1.18078	0.23769	0.280827	8630.7	7780.88	8835.83	7802.27	8265.15	7969.71	NoDiff
g691.t1	800.962	0.330383	0.0847875	-3.8966	9.75518e-05	0.000184104	706.726	730.282	691.351	936.86	919.246	821.306	NoDiff
g692.t1	2481.7	0.00510199	0.0637161	-0.0800739	0.936178	0.947018	2511.67	2427.24	2492.92	2523.37	2605.42	2329.57	NoDiff
g693.t1	1710.81	-0.399289	0.0725666	5.50238	3.74693e-08	9.72313e-08	2018.49	1825.71	1994.98	1544.31	1367.22	1514.18	NoDiff
g694.t1	2178.59	0.125038	0.062886	-1.98833	0.0467754	0.0630581	2078.23	2024.11	2149.92	2365.55	2256	2197.75	NoDiff
g695.t1	5339.11	-0.477619	0.0566233	8.43503	3.3113e-17	1.62937e-16	5901.67	6323.49	6417.7	4363.14	4606.98	4421.7	NoDiff
g696.t1	561.413	0.867566	0.107956	-8.03628	9.26089e-16	4.15923e-15	419.46	428.46	345.141	709.298	803.668	662.453	NoDiff
g697.t1	1488.95	0.249819	0.0656539	-3.80508	0.000141757	0.000264434	1376.59	1330.76	1374.15	1637.9	1589.42	1624.87	NoDiff
g698.t1	397.514	-0.273376	0.103242	2.64791	0.00809907	0.0122384	425.815	458.009	421.008	367.036	357.484	355.73	NoDiff
g699.t1	1541.22	-0.767946	0.0751822	10.2145	1.70808e-24	1.32192e-23	1918.07	1860.53	2047.34	1195.62	1041.09	1184.64	NoDiff
g700.t1	3445.09	-0.365949	0.0574413	6.37083	1.88004e-10	5.91271e-10	3796.74	3775.94	4065.83	2988.59	3003.23	3040.18	NoDiff
g701.t1	2484.82	-0.587051	0.0635514	9.23742	2.52508e-20	1.52482e-19	2792.58	3059.38	3096.65	2027.88	1944.21	1988.2	NoDiff
g702.t1	770.353	0.494986	0.0815695	-6.06828	1.29289e-09	3.82022e-09	641.9	627.916	648.609	893.733	936.269	873.694	NoDiff
g703.t1	442.808	-0.134304	0.0986072	1.36201	0.173196	0.210436	460.134	474.895	455.202	423.009	406.762	436.847	NoDiff
g704.t1	1324.18	0.180775	0.0754261	-2.39672	0.0165425	0.0239569	1305.41	1169.3	1250.2	1502.1	1377.97	1340.11	NoDiff
g705.t1	1883.8	-0.314929	0.0693237	4.54288	5.54916e-06	1.17984e-05	2056.62	2036.77	2172.36	1561.74	1781.15	1694.15	NoDiff
g706.t1	31833.8	-0.323355	0.0597881	5.40834	6.36105e-08	1.6211e-07	35557.5	33770.3	36832.9	26597.3	27894.5	30350.3	NoDiff
g707.t1	3501.36	0.190021	0.0609036	-3.12003	0.00180835	0.00296608	3388.72	3118.47	3308.23	3571.26	3725.36	3896.13	NoDiff
g708.t1	299.123	0.636972	0.123208	-5.1699	2.34216e-07	5.69012e-07	236.423	231.115	235.081	382.635	321.646	387.839	NoDiff
g709.t1	723.48	0.0407498	0.0917914	-0.443939	0.657087	0.700844	800.786	670.129	671.049	738.66	700.634	759.624	NoDiff
g710.t1	3757.88	0.134107	0.0567745	-2.36211	0.0181714	0.0260661	3668.36	3430.85	3652.3	3902.51	3868.72	4024.57	NoDiff
g711.t1	5803.04	-0.874565	0.0524488	16.6746	2.00414e-62	6.50604e-61	7529.93	7456.9	7543.95	3954.82	4120.48	4212.15	NoDiff
g712.t1	2020.67	-0.171551	0.0782108	2.19344	0.0282758	0.0394023	2136.7	2054.71	2231.13	1674.6	2059.79	1967.08	NoDiff
g713.t1	1210.65	1.25455	0.0842139	-14.8972	3.43677e-50	8.31183e-49	809.684	688.069	650.746	1701.21	1775.77	1638.39	Up
g714.t1	8619.94	-0.825985	0.0547642	15.0826	2.10894e-51	5.45504e-50	11101.7	10648.2	11318.1	6082.71	6044.98	6523.97	NoDiff
g715.t1	2398.14	-0.467158	0.0754829	6.18892	6.05765e-10	1.84051e-09	2909.52	2578.15	2862.64	2130.65	1809.82	2098.05	NoDiff
g716.t1	2310.48	-0.538272	0.0827079	6.50811	7.61013e-11	2.45893e-10	3096.37	2508.5	2607.26	1971.9	1720.23	1958.63	NoDiff
g717.t1	836.949	0.160794	0.0840013	-1.91419	0.055596	0.0738989	755.027	841.091	773.629	943.283	863.697	844.965	NoDiff
g718.t1	13.9928	0.653333	0.499808	-1.30717	0.191155	0.230004	11.4398	11.6085	9.61694	14.6815	19.7109	16.8993	NoDiff
g719.t1	1095.13	-0.00345303	0.0760151	0.0454255	0.963768	0.96938	1136.35	1060.6	1093.13	1155.25	1031.24	1094.23	NoDiff
g720.t1	1199.09	0.148455	0.0740377	-2.00512	0.0449499	0.0607326	1096.95	1102.81	1211.73	1295.64	1214.91	1272.52	NoDiff
g721.t1	970.57	0.381277	0.0856238	-4.45293	8.47058e-06	1.76933e-05	847.817	866.419	815.303	982.74	1190.72	1120.42	NoDiff
g722.t1	7025.24	-0.672845	0.0695814	9.66989	4.04814e-22	2.73476e-21	8460.37	8768.66	8674.48	5498.2	4812.15	5937.57	NoDiff
g723.t1	17080.8	-0.403385	0.0699437	5.76729	8.05571e-09	2.23554e-08	20992	17264	20105.8	15463.2	13990.3	14669.4	NoDiff
g724.t2	1307.06	0.234448	0.0806113	-2.90837	0.00363313	0.00574484	1282.53	1169.3	1152.96	1318.58	1552.68	1366.31	NoDiff
g725.t1	1567.81	0.8734	0.0762731	-11.451	2.32561e-30	2.45611e-29	1156.69	1175.63	990.545	1965.48	2096.52	2022	NoDiff
g726.t1	1589.61	0.370984	0.0782559	-4.74065	2.13029e-06	4.74629e-06	1463.02	1458.45	1238.45	1864.54	1823.26	1689.93	NoDiff
g727.t1	886.303	-0.153148	0.0803614	1.90574	0.056684	0.075221	967.299	901.244	931.774	894.651	810.835	812.011	NoDiff
g728.t2	2525.61	0.0795004	0.0687032	-1.15716	0.247208	0.291503	2412.53	2514.83	2440.56	2370.14	2780.14	2635.45	NoDiff
g729.t1	1419.13	0.793794	0.0773138	-10.2672	9.90677e-25	7.85558e-24	1042.29	1089.09	983.065	1825.09	1919.13	1656.13	NoDiff
g730.t1	614.195	-0.338343	0.0934	3.62251	0.000291756	0.000521902	676.22	703.899	677.46	570.741	486.501	570.351	NoDiff
g731.t1	1457.81	0.227612	0.0710198	-3.20492	0.00135102	0.00224644	1333.37	1349.76	1345.3	1598.44	1654.82	1465.17	NoDiff
g732.t1	443.839	-0.355639	0.10362	3.43214	0.000598844	0.00103635	499.538	499.167	495.807	432.185	362.86	373.475	NoDiff
g733.t1	3603.45	0.224402	0.0607646	-3.69297	0.000221649	0.00040305	3533.63	3162.8	3277.24	3905.27	3968.17	3773.61	NoDiff
g734.t1	709.716	0.399215	0.0856718	-4.65981	3.16498e-06	6.93972e-06	610.123	632.137	594.113	834.09	759.766	828.066	NoDiff
g735.t1	3702.48	-0.35776	0.0677447	5.281	1.28479e-07	3.19185e-07	4267.05	3826.59	4385.32	3244.6	3064.15	3427.18	NoDiff
g736.t1	555.54	-0.576627	0.093606	6.16015	7.26741e-10	2.1984e-09	620.292	676.461	697.762	455.125	426.473	457.126	NoDiff
g737.t1	1418.6	0.429069	0.0810766	-5.29215	1.2089e-07	3.00949e-07	1243.13	1301.21	1083.51	1611.29	1735.46	1536.99	NoDiff
g738.t1	1362.29	-0.272773	0.0795097	3.43069	0.00060204	0.00104151	1415.99	1486.95	1568.63	1109.37	1314.36	1278.43	NoDiff
g739.t1	2379.36	-0.168948	0.0623472	2.70979	0.00673252	0.0102762	2488.79	2414.58	2652.14	2209.56	2223.75	2287.32	NoDiff
g740.t1	554.29	0.299381	0.092604	-3.23292	0.00122532	0.00204516	472.845	519.218	497.944	602.857	639.709	593.165	NoDiff
g741.t1	215.647	0.0596299	0.138606	-0.430211	0.667043	0.709429	199.561	201.566	231.875	230.315	231.155	199.412	NoDiff
g742.t1	1331.57	-0.033737	0.071168	0.474048	0.635466	0.680986	1339.73	1341.31	1360.26	1371.8	1232.83	1343.49	NoDiff
g743.t1	3480.21	-0.292478	0.0548756	5.32985	9.8296e-08	2.46096e-07	3759.88	3803.38	3931.19	3139.08	3149.27	3098.49	NoDiff
g744.t1	6253.24	0.632744	0.0517683	-12.2226	2.35425e-34	2.97324e-33	4952.16	4942.07	4817.02	7411.38	7792.98	7603.84	NoDiff
g745.t1	531.942	0.375877	0.0968926	-3.87932	0.00010475	0.00019738	458.863	493.89	435.968	640.478	575.2	587.251	NoDiff
g746.t1	458.544	-0.268196	0.106289	2.52328	0.0116265	0.0171717	481.743	547.712	473.367	429.432	375.403	443.607	NoDiff
g747.t1	2151.95	-0.421742	0.0651422	6.47417	9.53336e-11	3.05586e-10	2467.18	2455.73	2470.48	1841.6	1726.5	1950.18	NoDiff
g748.t1	198.536	-0.373665	0.143675	2.60076	0.00930163	0.0139251	214.814	240.613	216.915	155.99	170.231	192.652	NoDiff
g749.t1	21747.1	-0.667836	0.0489501	13.6432	2.21651e-42	4.10777e-41	26367.5	26210	27500.2	16936	16351.1	17118.1	NoDiff
g750.t1	2228.2	-0.717043	0.0796293	9.00477	2.16116e-19	1.23857e-18	2898.08	2672.07	2744.03	1642.49	1509.68	1902.86	NoDiff
g751.t1	1468.53	0.365983	0.0705344	-5.18872	2.11749e-07	5.15207e-07	1362.61	1265.33	1223.49	1652.58	1707.68	1599.52	NoDiff
g752.t1	53.2064	0.391009	0.260989	-1.49818	0.134085	0.166942	44.4881	45.3788	48.0847	68.8193	60.9247	51.5429	NoDiff
g753.t1	4663.08	-0.390273	0.0595826	6.55011	5.74954e-11	1.88546e-10	5042.41	5311.43	5514.78	3849.29	4205.59	4054.99	NoDiff
g754.t1	869.126	-1.06684	0.0891644	11.9648	5.43202e-33	6.39286e-32	1202.45	1188.29	1140.14	492.746	574.304	616.824	Down
g755.t1	2156.13	0.265246	0.0635382	-4.1746	2.98515e-05	5.92254e-05	1888.84	1975.56	2009.94	2252.68	2438.78	2370.97	NoDiff
g756.t1	1719.04	0.16626	0.0667992	-2.48895	0.012812	0.0188421	1585.05	1698.01	1576.11	1890.24	1795.49	1769.36	NoDiff
g757.t1	2738.38	-0.24324	0.0603158	4.03277	5.51227e-05	0.000106439	2842.16	3102.64	2959.88	2505.02	2461.18	2559.4	NoDiff
g758.t1	2542.95	-2.52828	0.0695944	36.3288	5.67717e-289	2.74605e-286	4061.13	4558.99	4382.12	777.199	765.142	713.15	Down
g759.t1	2165.64	-0.289666	0.0619946	4.67243	2.97652e-06	6.54132e-06	2280.33	2385.03	2480.1	1958.14	1960.34	1929.9	NoDiff
g760.t1	0.29865	1.52337	3.56203	-0.427668	0.668893	0.711084	0	0	0	0	1.7919	0	NoDiff
g761.t1	6389.81	-0.355728	0.0529447	6.71887	1.83139e-11	6.22517e-11	7008.79	7035.83	7475.57	5539.49	5593.42	5685.77	NoDiff
g762.t1	4040.19	0.38043	0.0555346	-6.85033	7.36808e-12	2.56768e-11	3498.04	3501.56	3531.55	4762.3	4476.17	4471.55	NoDiff
g763.t1	4028.04	0.0875605	0.0560524	-1.56212	0.11826	0.148926	3932.75	3761.16	4024.15	4053.92	4244.12	4152.16	NoDiff
g764.t1	1752.6	0.144014	0.0665571	-2.16377	0.0304821	0.0422349	1654.96	1629.42	1710.75	1827.84	1932.57	1760.06	NoDiff
g765.t1	4465.82	-0.345956	0.0563074	6.14406	8.04366e-10	2.4196e-09	4761.5	5144.69	5088.43	3863.06	3913.51	4023.72	NoDiff
g766.t1	4729.88	-0.0801013	0.055796	1.43561	0.151113	0.185752	4954.71	4614.92	5014.7	4592.54	4645.5	4556.9	NoDiff
g767.t1	2151.05	-0.0760255	0.0617608	1.23097	0.218335	0.259928	2163.39	2187.68	2271.73	2020.53	2125.2	2137.76	NoDiff
g768.t1	1004.45	0.358228	0.0829745	-4.31732	1.57933e-05	3.20302e-05	906.287	840.036	895.444	1063.49	1238.2	1083.25	NoDiff
g769.t1	1556.58	-0.101771	0.0699978	1.45392	0.145969	0.180115	1521.49	1612.53	1698.99	1446.12	1557.16	1503.19	NoDiff
g770.t1	1691.21	-0.592402	0.0701922	8.43971	3.18136e-17	1.56863e-16	1982.9	2038.88	2079.4	1295.64	1293.75	1456.72	NoDiff
g771.t1	747.39	0.208854	0.0857598	-2.43534	0.0148778	0.0216368	742.316	640.58	698.831	800.139	779.477	822.996	NoDiff
g772.t1	845.222	0.200782	0.0903183	-2.22305	0.0262122	0.0367396	748.672	840.036	769.355	1003.84	877.136	832.291	NoDiff
g773.t1	16775.6	-1.06912	0.162361	6.58485	4.55341e-11	1.50135e-10	23860.9	20719.1	23586.1	10295.4	9208.58	12983.7	Down
g774.t1	321.94	0.0636212	0.121671	-0.522897	0.601046	0.649577	273.284	321.873	348.347	303.722	341.357	343.056	NoDiff
g775.t1	2740.13	0.20428	0.0606871	-3.36612	0.00076234	0.00129931	2615.9	2418.8	2606.19	2873.89	2914.53	3011.46	NoDiff
g776.t1	1286	1.04625	0.0735555	-14.224	6.50542e-46	1.38012e-44	860.528	857.976	799.274	1781.96	1768.61	1647.68	Up
g777.t1	3062.12	0.154243	0.0626696	-2.46121	0.0138471	0.0202657	2858.68	3007.67	2828.45	3184.04	3420.74	3073.14	NoDiff
g778.t1	396.23	-0.0850933	0.106082	0.802146	0.422468	0.473576	378.785	436.903	407.117	400.987	369.132	384.459	NoDiff
g779.t1	16891.4	-0.368884	0.0477264	7.72914	1.08277e-14	4.56614e-14	19436.2	18538.8	19144.1	14676.9	14623.7	14928.8	NoDiff
g780.t1	1127.17	0.776965	0.0818545	-9.49203	2.26573e-21	1.46515e-20	911.371	803.099	780.04	1408.5	1510.57	1349.41	NoDiff
g781.t1	4897.19	-0.347004	0.0543358	6.38628	1.69971e-10	5.37352e-10	5473.31	5536.22	5441.05	4177.79	4262.93	4491.83	NoDiff
g782.t1	710.907	0.242641	0.0843834	-2.87546	0.00403441	0.00634616	659.695	670.129	624.032	766.188	800.98	744.414	NoDiff
g783.t1	336.192	-0.487405	0.126328	3.85825	0.0001142	0.000214768	438.526	363.031	377.198	251.42	262.514	324.467	NoDiff
g784.t1	2664.73	0.440356	0.0595516	-7.39453	1.4191e-13	5.53116e-13	2276.52	2293.21	2214.03	2986.76	3187.79	3030.04	NoDiff
g785.t1	3136.49	-0.491826	0.0598875	8.2125	2.16632e-16	1.01241e-15	3723.02	3547.99	3728.17	2478.41	2648.43	2692.9	NoDiff
g786.t1	633.885	0.22432	0.0940693	-2.38462	0.0170968	0.0246857	544.026	578.316	630.444	738.66	646.876	664.987	NoDiff
g787.t1	2582.6	-0.54765	0.0605535	9.04408	1.50934e-19	8.71201e-19	2960.37	3095.26	3144.74	2051.73	2065.17	2178.32	NoDiff
g788.t1	3053.16	-0.691376	0.0684963	10.0936	5.89548e-24	4.42115e-23	3867.93	3803.38	3642.68	2446.3	2109.96	2448.71	NoDiff
g789.t1	855.017	-0.190464	0.0884144	2.15422	0.0312232	0.0431258	1025.77	864.308	846.29	768.941	815.315	809.476	NoDiff
g790.t1	1947.24	0.259347	0.0652537	-3.97444	7.05437e-05	0.000134391	1693.09	1826.76	1796.23	2153.59	2181.64	2032.14	NoDiff
g791.t1	3131.35	-0.0484248	0.0568168	0.852297	0.394049	0.444708	3204.42	3131.14	3216.33	3026.21	3183.31	3026.66	NoDiff
g792.t1	541.085	0.0294278	0.104566	-0.281429	0.778381	0.811954	585.972	540.324	481.915	536.791	499.045	602.46	NoDiff
g794.t1	639.465	0.0457576	0.0934437	-0.489681	0.62436	0.670819	673.677	625.806	589.839	656.995	597.599	692.871	NoDiff
g795.t1	840.829	-0.699635	0.0864296	8.09486	5.73325e-16	2.59904e-15	999.076	1137.64	985.202	652.407	605.663	664.987	NoDiff
g796.t1	4238.96	-0.197735	0.066243	2.985	0.00283576	0.00454342	4850.48	4206.51	4532.78	3713.49	4043.43	4087.1	NoDiff
g797.t1	2215.84	-0.712621	0.0719118	9.90966	3.77938e-23	2.68048e-22	2481.17	2973.9	2799.6	1678.27	1662.88	1699.22	NoDiff
g798.t1	432.859	0.677862	0.120021	-5.64789	1.62432e-08	4.3625e-08	313.959	402.077	282.097	556.978	523.235	518.809	NoDiff
g799.t1	1501.13	0.369373	0.071956	-5.13331	2.84686e-07	6.87481e-07	1266.01	1257.94	1405.14	1647.08	1767.71	1662.89	NoDiff
g800.t1	3067.86	0.577272	0.0647378	-8.91708	4.78747e-19	2.67402e-18	2618.44	2456.79	2313.41	3635.49	3840.94	3542.09	NoDiff
g801.t1	1539.48	0.469798	0.0665905	-7.05503	1.7257e-12	6.21996e-12	1240.58	1345.53	1285.46	1794.81	1791.01	1779.5	NoDiff
g802.t1	1576.01	0.191378	0.0660984	-2.89534	0.00378743	0.00597515	1508.78	1470.06	1437.2	1625.97	1684.39	1729.64	NoDiff
g803.t1	703.265	-0.267799	0.0833819	3.21172	0.00131943	0.00219693	766.467	755.61	783.246	619.374	630.749	664.142	NoDiff
g804.t1	5864.27	-0.645773	0.0578115	11.1703	5.69732e-29	5.68204e-28	7415.54	6763.55	7288.57	4398.01	4617.73	4702.23	NoDiff
g805.t1	1616.14	-0.523206	0.069157	7.56547	3.86458e-14	1.57614e-13	1821.47	1947.07	1949.03	1290.13	1284.79	1404.33	NoDiff
g806.t1	255.075	0.707882	0.128702	-5.50018	3.79399e-08	9.8347e-08	176.681	188.903	214.778	315.651	324.334	310.102	NoDiff
g807.t1	977.305	-0.708599	0.0765859	9.25234	2.19638e-20	1.32799e-19	1207.53	1165.07	1265.16	759.765	717.657	748.639	NoDiff
g808.t1	5304.38	-0.221119	0.0595811	3.71123	0.000206252	0.000376183	6107.58	5371.59	5653.69	4864.15	4970.73	4858.55	NoDiff
g809.t1	8358.27	0.582667	0.0707374	-8.23704	1.76518e-16	8.32182e-16	6624.92	6564.1	6890	8906.13	11057.8	10106.6	NoDiff
g810.t1	14944.4	-0.502149	0.0553168	9.07769	1.10904e-19	6.45541e-19	17195.3	17209.1	18152.5	12883.9	11659	12566.3	NoDiff
g811.t1	1460.87	-0.381099	0.0721152	5.28458	1.25994e-07	3.13333e-07	1677.84	1666.35	1614.58	1174.52	1348.41	1283.5	NoDiff
g812.t1	509.273	0.702635	0.106315	-6.60899	3.86962e-11	1.28907e-10	388.953	423.184	350.484	649.654	675.547	567.816	NoDiff
g813.t1	2458.04	-0.18804	0.0587576	3.20026	0.00137302	0.00227988	2596.84	2641.47	2615.81	2249.01	2277.51	2367.59	NoDiff
g814.t1	2990.76	-0.230796	0.0663124	3.48044	0.000500598	0.000875413	3295.93	3088.93	3305.02	2536.22	2816.87	2901.61	NoDiff
g815.t1	1237.95	-0.292494	0.0783531	3.73302	0.000189197	0.000347568	1384.22	1397.25	1307.9	1034.12	1217.6	1086.62	NoDiff
g816.t1	1795.83	0.00859219	0.0677393	-0.126842	0.899065	0.917271	1878.67	1779.27	1715.02	1729.66	1887.77	1784.57	NoDiff
g817.t1	17998.9	-0.402745	0.0534097	7.54068	4.67516e-14	1.89554e-13	20882.7	19295.5	21307.9	15364.1	15397.8	15745.1	NoDiff
g818.t1	2526.29	0.0662138	0.0621127	-1.06603	0.286412	0.333343	2471	2392.41	2542.08	2455.47	2652.01	2644.74	NoDiff
g819.t1	2080.71	0.143571	0.0637453	-2.25226	0.024306	0.0342066	1946.04	2077.93	1907.36	2124.22	2216.58	2212.12	NoDiff
g820.t1	2065.52	0.682749	0.0666398	-10.2454	1.24173e-24	9.73461e-24	1504.97	1667.41	1582.52	2527.04	2657.39	2453.78	NoDiff
g821.t1	749.888	0.404965	0.0876766	-4.61885	3.85881e-06	8.36249e-06	644.442	661.686	629.375	877.217	906.702	779.903	NoDiff
g822.t1	668.379	0.60204	0.0905523	-6.64853	2.9603e-11	9.90247e-11	537.671	565.652	489.395	803.809	843.986	769.763	NoDiff
g823.t1	1169.83	0.44598	0.0800492	-5.57132	2.5282e-08	6.65338e-08	1072.8	999.389	900.786	1377.3	1386.04	1282.66	NoDiff
g824.t1	2296.7	0.152835	0.0665981	-2.29488	0.0217397	0.0308644	2354.06	2097.98	2076.19	2370.14	2472.82	2409	NoDiff
g825.t1	17015.9	0.601651	0.0475289	-12.6586	1.00247e-36	1.42617e-35	13596.8	13401.5	13556.7	20728.4	20846.1	19965.7	NoDiff
g826.t2	558.331	0.144002	0.0900068	-1.5999	0.109621	0.138623	519.876	545.601	525.726	584.505	575.2	599.08	NoDiff
g827.t1	2702.66	-1.05859	0.0702189	15.0756	2.34237e-51	5.96319e-50	3715.39	3530.05	3712.14	1605.78	1733.66	1918.92	Down
g828.t1	40308.7	-0.0110189	0.059667	0.184673	0.853486	0.878364	40162.6	37530.4	43695.1	39530.7	39644.9	41288.4	NoDiff
g829.t1	1665.07	-0.275037	0.0639136	4.30326	1.68302e-05	3.40761e-05	1838	1838.37	1794.09	1470.9	1506.99	1542.06	NoDiff
g830.t1	2930.08	-0.286221	0.0583468	4.90552	9.31789e-07	2.14724e-06	3128.15	3313.71	3216.33	2588.52	2722.79	2610.94	NoDiff
g831.t1	1034.26	-0.611323	0.0757823	8.06684	7.21418e-16	3.2521e-15	1246.94	1223.12	1280.12	866.206	783.061	806.097	NoDiff
g832.t1	1118.19	-0.277498	0.0807135	3.43807	0.000585883	0.00101597	1334.64	1159.8	1183.95	945.118	1028.55	1057.05	NoDiff
g833.t1	2280.19	-0.031091	0.0655951	0.473984	0.635511	0.680986	2341.35	2184.52	2389.27	2289.39	2137.74	2338.86	NoDiff
g834.t1	3920.91	0.281999	0.0801033	-3.52044	0.00043083	0.000756141	3253.99	3661.96	3699.32	4402.6	3764.79	4742.79	NoDiff
g835.t1	696.805	0.683579	0.100356	-6.81152	9.65695e-12	3.34844e-11	483.014	614.197	505.423	801.057	923.725	853.415	NoDiff
g836.t1	17505.7	-0.400282	0.0510591	7.83958	4.52064e-15	1.95061e-14	20357.8	19496	19903.9	15310.9	14441.8	15523.7	NoDiff
g838.t1	1106.09	-0.0146608	0.0953499	0.153758	0.877801	0.897848	1198.64	1114.42	1023.67	935.942	1211.33	1152.53	NoDiff
g839.t1	5456.25	-0.669504	0.0785601	8.52219	1.56565e-17	7.88861e-17	6500.35	6615.81	6984.03	4390.67	3604.41	4642.24	NoDiff
g840.t1	2191.13	-0.466417	0.068913	6.7682	1.30396e-11	4.47642e-11	2619.72	2438.85	2569.86	1696.63	1869.85	1951.87	NoDiff
g841.t1	976.109	0.552448	0.0780883	-7.07466	1.49819e-12	5.4364e-12	816.039	773.55	785.383	1230.49	1117.25	1133.94	NoDiff
g842.t1	29439.7	-0.522574	0.0540784	9.66327	4.31873e-22	2.91349e-21	34063.9	33534.9	36543.3	23850	23474.8	25171.5	NoDiff
g843.t1	3037.09	0.28808	0.0656299	-4.38946	1.1363e-05	2.34483e-05	2612.09	2621.42	2969.5	3309.75	3443.14	3266.63	NoDiff
g844.t1	3048.64	0.346562	0.0579366	-5.98175	2.20755e-09	6.38632e-09	2767.16	2588.7	2698.09	3490.51	3376.84	3370.57	NoDiff
g845.t1	687.835	0.344442	0.0840712	-4.09703	4.18479e-05	8.16862e-05	617.749	611.031	589.839	764.353	792.02	752.019	NoDiff
g846.t1	14908.6	-0.672459	0.0555144	12.1132	8.98683e-34	1.1146e-32	17903.3	18282.4	18778.7	11647	10789.9	12050	NoDiff
g847.t1	9444.39	-0.867751	0.0593089	14.6311	1.78013e-48	4.06156e-47	11406.8	12659.6	12538.3	6708.51	6386.34	6966.74	NoDiff
g848.t1	226.702	-0.189976	0.132367	1.43522	0.151224	0.185841	235.152	252.222	237.218	200.035	230.259	205.326	NoDiff
g849.t1	590.28	-0.0727215	0.0911576	0.797755	0.425012	0.475876	568.177	650.078	596.25	564.318	582.368	580.491	NoDiff
g850.t1	848.079	-0.23344	0.0790906	2.95155	0.00316183	0.00503416	945.691	883.304	921.089	782.705	803.668	752.019	NoDiff
g851.t1	255.283	-0.0577673	0.130757	0.441792	0.65864	0.702346	238.965	280.715	260.726	276.195	226.676	248.42	NoDiff
g852.t1	1536.95	-0.235792	0.0721481	3.26817	0.00108245	0.00181862	1573.61	1807.77	1603.89	1424.1	1415.6	1396.73	NoDiff
g853.t1	5363.81	-0.121216	0.0589095	2.05767	0.0396219	0.0540167	5657.62	5321.99	5788.33	5219.26	4875.76	5319.9	NoDiff
g854.t1	1446.75	0.758344	0.0699947	-10.8343	2.36767e-27	2.15676e-26	1066.44	1018.39	1140.14	1828.76	1799.97	1826.81	NoDiff
g855.t1	15594.3	0.0456863	0.0468361	-0.975452	0.329336	0.378474	15161.6	15246.2	15633.9	15729.3	15776.8	16018	NoDiff
g856.t1	1141.3	0.645708	0.0727921	-8.87058	7.27669e-19	4.00425e-18	917.727	876.972	876.21	1414.92	1421.87	1340.11	NoDiff
g857.t1	1103.68	0.111782	0.0753311	-1.48387	0.137842	0.171047	1055	1046.88	1080.3	1210.3	1153.09	1076.49	NoDiff
g858.t1	1134.92	0.180643	0.0741518	-2.43613	0.0148455	0.0215988	1117.29	1069.04	1006.57	1221.31	1229.24	1166.05	NoDiff
g859.t1	1179.41	0.761211	0.0749945	-10.1502	3.30585e-24	2.51421e-23	940.606	852.7	834.536	1524.12	1471.15	1453.34	NoDiff
g860.t1	704.875	-0.894093	0.12742	7.01691	2.26831e-12	8.12125e-12	777.907	1180.9	789.657	506.51	505.316	468.956	NoDiff
g861.t1	669.823	-0.143024	0.0933008	1.53293	0.125292	0.157086	663.509	711.287	733.024	704.71	590.432	615.979	NoDiff
g862.t1	4600.17	-0.376615	0.0532013	7.07906	1.45136e-12	5.28235e-12	5080.54	5261.83	5248.71	3938.3	3973.54	4098.08	NoDiff
g863.t1	2993.56	-0.57377	0.0610929	9.39176	5.90041e-21	3.72103e-20	3560.32	3528.99	3654.44	2260.03	2497.91	2459.69	NoDiff
g864.t1	2834.24	0.437813	0.0699641	-6.25768	3.90737e-10	1.20076e-09	2525.65	2500.06	2198	3435.46	3083.86	3262.41	NoDiff
g865.t1	1.11107	0.926446	1.86113	-0.497787	0.618634	0.665703	1.27109	0	1.06855	0	1.7919	2.53489	NoDiff
g866.t1	2558.4	0.28418	0.0625323	-4.54454	5.50566e-06	1.1711e-05	2253.64	2301.66	2365.77	2666.52	2943.2	2819.65	NoDiff
g867.t1	1681.48	-0.175036	0.068131	2.56912	0.0101958	0.0151698	1780.8	1724.39	1844.31	1652.58	1591.21	1495.59	NoDiff
g868.t1	5351.89	0.303796	0.0636432	-4.77342	1.81119e-06	4.06909e-06	4850.48	4691.96	4829.84	5431.22	6356.77	5951.09	NoDiff
g869.t1	1982.41	0.195655	0.068066	-2.87449	0.00404678	0.00636354	1979.09	1784.55	1783.41	2024.2	2189.7	2133.54	NoDiff
g870.t1	1471.46	-0.586441	0.0678686	8.64083	5.58057e-18	2.91819e-17	1738.85	1728.62	1831.49	1156.16	1219.39	1154.22	NoDiff
g871.t1	8086.85	-0.253482	0.0760856	3.33153	0.000863685	0.00146276	8103.2	9611.87	8670.2	7242.54	6725.01	8168.28	NoDiff
g872.t1	2513.57	-0.705844	0.0655246	10.7722	4.65686e-27	4.1255e-26	3181.54	2893.69	3275.1	1857.2	1940.63	1933.28	NoDiff
g873.t1	8275.74	-0.196713	0.056004	3.51249	0.000443934	0.000778575	9042.53	8671.57	8804.84	7240.71	7916.62	7978.16	NoDiff
g874.t1	14151.3	-0.541019	0.0656847	8.23661	1.77158e-16	8.34386e-16	16089.5	16593.9	17638.5	11445.1	10579.4	12561.2	NoDiff
g875.t1	320.429	0.0171666	0.114873	-0.14944	0.881207	0.90095	305.061	306.043	344.073	333.085	307.311	327.001	NoDiff
g876.t1	635.778	-0.205901	0.0881303	2.33632	0.0194744	0.027828	691.473	685.959	665.706	594.599	621.79	555.142	NoDiff
g877.t1	12181.8	0.0459109	0.0503793	-0.911305	0.362135	0.411861	11852.9	11837.5	12273.3	11952.5	12490.4	12683.8	NoDiff
g878.t1	1033.61	-0.470595	0.0812766	5.79005	7.0366e-09	1.95722e-08	1224.06	1275.88	1102.74	816.656	895.951	886.368	NoDiff
g879.t1	403.123	-0.152554	0.102356	1.49043	0.136112	0.169248	402.935	433.737	435.968	385.388	375.403	385.304	NoDiff
g880.t1	982.119	0.41466	0.0768397	-5.39643	6.79793e-08	1.72516e-07	808.413	853.755	862.319	1162.59	1133.38	1072.26	NoDiff
g881.t1	1219.98	0.284337	0.0747678	-3.80293	0.000142994	0.000266639	1063.9	1190.4	1045.04	1361.7	1331.38	1327.44	NoDiff
g882.t1	915.687	0.586111	0.0830332	-7.05876	1.67992e-12	6.06401e-12	729.605	688.069	778.972	1044.22	1168.32	1084.94	NoDiff
g883.t1	24056.3	-0.509911	0.0504614	10.105	5.25117e-24	3.94408e-23	27777.1	27902.7	29111.5	19917.2	19131.2	20498	NoDiff
g884.t1	1102.84	-0.0834105	0.0857109	0.973162	0.330473	0.379537	1119.83	1082.76	1202.12	988.245	1026.76	1197.32	NoDiff
g885.t1	375.496	-0.501336	0.109506	4.57817	4.69054e-06	1.0039e-05	420.731	447.456	451.996	303.722	289.392	339.676	NoDiff
g886.t1	3655.56	-0.445679	0.0599114	7.43897	1.01476e-13	3.99707e-13	4399.24	4094.65	4155.59	3000.52	3032.79	3250.58	NoDiff
g887.t1	4180.3	-0.82545	0.066198	12.4694	1.09622e-35	1.49363e-34	5520.34	4916.74	5598.13	3017.04	2863.46	3166.08	NoDiff
g888.t1	4159.3	-0.516445	0.059078	8.74175	2.29536e-18	1.22007e-17	5133.93	4876.64	4679.17	3287.73	3500.48	3477.88	NoDiff
g889.t1	281.078	0.24941	0.13254	-1.88177	0.0598669	0.0790328	297.435	257.498	216.915	282.618	326.126	305.877	NoDiff
g890.t1	2411.07	-0.0824881	0.0595093	1.38614	0.165704	0.202096	2559.97	2445.18	2436.29	2297.65	2341.12	2386.18	NoDiff
g891.t1	876.632	-0.341447	0.0883747	3.86363	0.000111717	0.00021018	1046.11	946.623	947.803	735.908	859.217	724.135	NoDiff
g892.t1	1754.72	0.0831751	0.0649808	-1.28	0.200547	0.240408	1709.62	1648.41	1754.56	1767.28	1868.95	1779.5	NoDiff
g893.t1	784.621	0.373222	0.0869865	-4.29057	1.78216e-05	3.6008e-05	653.34	656.41	740.504	849.689	942.54	865.244	NoDiff
g894.t1	2426.67	-0.0785475	0.0609272	1.2892	0.197328	0.236901	2457.02	2522.22	2498.27	2299.48	2474.62	2308.44	NoDiff
g895.t1	1339.57	0.0514364	0.0838726	-0.613268	0.539699	0.589816	1287.61	1338.15	1320.73	1260.77	1550.89	1279.28	NoDiff
g896.t1	999.893	0.669462	0.082251	-8.13925	3.97731e-16	1.82746e-15	780.449	790.436	744.778	1328.67	1219.39	1135.63	NoDiff
g897.t1	607.528	0.295407	0.0898869	-3.28643	0.00101468	0.00170891	577.075	554.044	506.492	670.759	669.275	667.522	NoDiff
g898.t1	3949.03	-0.132998	0.065008	2.04587	0.0407696	0.0554874	4197.14	3852.98	4343.65	3542.82	3934.12	3823.47	NoDiff
g899.t1	1602.65	-0.255168	0.0684397	3.72837	0.000192726	0.000353648	1812.57	1767.66	1653.04	1403.91	1503.41	1475.31	NoDiff
g900.t1	3476.18	-0.260887	0.0569415	4.58166	4.61294e-06	9.88603e-06	3660.74	3850.87	3856.39	3079.43	3158.23	3251.43	NoDiff
g901.t1	1705.52	0.196542	0.0754706	-2.60422	0.00920826	0.0138067	1666.4	1675.85	1427.58	1743.42	1891.35	1828.5	NoDiff
g902.t1	6238.4	-0.621091	0.066981	9.27264	1.81601e-20	1.10491e-19	6839.73	8120.7	7720.26	4785.24	4822.01	5142.46	NoDiff
g903.t1	2160.24	-0.0977799	0.0615005	1.58991	0.111856	0.141266	2163.39	2221.45	2314.48	2042.56	2119.82	2099.74	NoDiff
g904.t1	2071.46	-0.121722	0.0692644	1.75735	0.0788574	0.102343	2061.71	2324.87	2087.94	2069.17	1988.11	1896.95	NoDiff
g905.t1	1593.13	0.390327	0.06871	-5.68078	1.3408e-08	3.63739e-08	1318.12	1415.19	1401.94	1758.1	1900.31	1765.13	NoDiff
g906.t1	657.517	-0.00736039	0.0920235	0.0799838	0.93625	0.947018	631.731	623.695	721.27	694.616	645.981	627.809	NoDiff
g907.t1	2057.83	0.793311	0.0629468	-12.6029	2.03559e-36	2.85396e-35	1460.48	1540.77	1515.2	2534.39	2686.06	2610.1	NoDiff
g908.t1	397.215	0.239579	0.108821	-2.20158	0.0276947	0.0386495	373.7	396.801	322.702	423.927	431.848	434.312	NoDiff
g909.t1	1896.51	-0.201743	0.0618952	3.25943	0.00111638	0.00187368	1984.17	2056.82	2045.2	1745.26	1745.31	1802.31	NoDiff
g910.t1	1065.87	0.100322	0.0792464	-1.26595	0.205532	0.246017	991.45	1012.05	1082.44	1129.55	1019.59	1160.14	NoDiff
g911.t1	38912.3	-0.982461	0.0728426	13.4875	1.85396e-41	3.29692e-40	49842	50572.1	54603.9	24787.8	23996.2	29671.8	NoDiff
g912.t1	624.5	0.196177	0.0942283	-2.08193	0.0373485	0.0510901	564.364	622.64	558.851	698.286	607.455	695.406	NoDiff
g913.t1	6131.85	-0.361427	0.0541419	6.67556	2.4629e-11	8.30176e-11	6951.59	6587.32	7149.66	5304.59	5347.93	5450.02	NoDiff
g914.t1	7222.63	0.473759	0.0601163	-7.88072	3.25507e-15	1.41462e-14	5601.69	6185.24	6351.45	8669.4	8130.75	8397.26	NoDiff
g915.t1	1700.12	-0.198937	0.0664781	2.99251	0.0027669	0.00443749	1745.21	1808.82	1896.67	1530.54	1592.1	1627.4	NoDiff
g916.t1	493.63	0.732361	0.0989308	-7.40276	1.33383e-13	5.21143e-13	363.532	351.422	397.5	632.22	629.853	587.251	NoDiff
g917.t1	2032.37	0.0799208	0.0620642	-1.28771	0.197846	0.237464	1979.09	1976.62	1972.54	2040.72	2175.37	2049.89	NoDiff
g918.t1	2944.41	-0.496875	0.0655712	7.57765	3.51872e-14	1.44115e-13	3390	3390.75	3558.27	2586.69	2250.63	2490.11	NoDiff
g919.t1	5187.73	0.150315	0.0568279	-2.64508	0.0081671	0.0123335	4807.26	4761.61	5183.53	5313.77	5591.63	5468.61	NoDiff
g920.t1	2511.76	0.538495	0.0601791	-8.94821	3.61305e-19	2.04163e-18	2069.33	1963.95	2112.52	2961.06	2938.72	3024.97	NoDiff
g921.t1	1818.69	0.0232421	0.067829	-0.342657	0.731857	0.768227	1864.69	1699.07	1849.66	1756.27	1903	1839.49	NoDiff
g922.t1	1747.58	-0.61837	0.0675952	9.14813	5.79259e-20	3.4318e-19	2083.32	2071.6	2194.8	1344.27	1331.38	1460.1	NoDiff
g923.t1	490.082	-0.15923	0.0955456	1.66653	0.0956076	0.12231	493.183	536.103	521.452	465.218	447.975	476.56	NoDiff
g924.t1	534.141	0.193429	0.0947553	-2.04136	0.0412155	0.0560471	512.249	478.061	505.423	586.34	531.299	591.475	NoDiff
g925.t1	2119.58	-0.0157057	0.0610569	0.25723	0.797001	0.828162	2056.62	2197.18	2138.17	2124.22	2095.63	2105.65	NoDiff
g926.t1	941.141	0.0940444	0.0774199	-1.21473	0.224468	0.266443	910.1	931.849	889.032	1013.94	978.378	923.547	NoDiff
g927.t1	4507.08	-0.126649	0.0574972	2.2027	0.0276161	0.038551	4807.26	4663.46	4644.98	4072.27	4471.69	4382.83	NoDiff
g928.t1	2212.21	0.347578	0.0621396	-5.59349	2.22546e-08	5.89193e-08	1910.45	1947.07	1983.23	2376.56	2488.95	2567	NoDiff
g929.t1	2787.11	-0.060363	0.0585885	1.03029	0.302875	0.351232	2810.38	2854.64	2871.19	2618.8	2764.9	2802.75	NoDiff
g930.t1	1650.31	-0.150075	0.0636414	2.35813	0.0183671	0.0263235	1719.78	1739.17	1749.21	1542.47	1549.99	1601.21	NoDiff
g931.t1	27529.2	0.474705	0.0651951	-7.28131	3.30603e-13	1.26313e-12	23493.5	21283.7	24344.7	34624.4	30930.9	30498.2	NoDiff
g932.t1	480.339	0.538144	0.11445	-4.702	2.57623e-06	5.68746e-06	387.682	454.843	332.319	601.939	579.68	525.568	NoDiff
g933.t1	980.028	0.0984668	0.0769214	-1.2801	0.200512	0.240408	992.721	889.636	958.488	1029.54	1017.8	991.989	NoDiff
g934.t1	5705.07	-0.778667	0.0687362	11.3283	9.49874e-30	9.81739e-29	6800.33	6998.89	7824.98	4326.44	3874.99	4404.8	NoDiff
g935.t1	414.769	-0.133369	0.109897	1.21358	0.224907	0.266898	425.815	455.899	419.94	421.174	345.837	419.948	NoDiff
g936.t1	1698.05	-0.369831	0.066536	5.55836	2.72321e-08	7.14325e-08	1863.42	1961.84	1918.04	1411.25	1489.97	1543.75	NoDiff
g937.t1	3438.52	-0.0685146	0.0574073	1.19348	0.23268	0.275514	3384.91	3530.05	3643.75	3342.78	3435.97	3293.67	NoDiff
g938.t1	591.093	0.279093	0.0949914	-2.93808	0.00330248	0.00524601	535.129	568.818	497.944	689.111	652.252	603.305	NoDiff
g939.t1	690.11	0.592228	0.0963374	-6.14744	7.87439e-10	2.37163e-09	470.303	594.146	584.496	798.304	833.234	860.174	NoDiff
g940.t1	4751.44	-0.772827	0.0549875	14.0546	7.2197e-45	1.49238e-43	6014.8	6212.68	5756.27	3479.5	3490.62	3554.77	NoDiff
g941.t1	624.553	0.0144006	0.0909524	-0.158331	0.874196	0.894917	593.599	666.963	602.661	661.583	620.894	601.615	NoDiff
g942.t1	235.943	0.785927	0.148771	-5.28279	1.27234e-07	3.16254e-07	184.308	162.519	173.105	359.696	258.034	277.993	NoDiff
g943.t1	113012	-0.860388	0.058158	14.794	1.60222e-49	3.78045e-48	144168	138127	154944	78747.6	77326.8	84757.6	NoDiff
g944.t1	751.561	0.386435	0.0853619	-4.52702	5.98199e-06	1.26907e-05	633.003	694.401	626.169	876.299	870.864	808.631	NoDiff
g945.t1	1439.7	0.733555	0.0743085	-9.87175	5.51904e-23	3.88582e-22	1099.49	1159.8	985.202	1807.65	1766.81	1819.21	NoDiff
g946.t1	4521.95	0.341104	0.0720968	-4.7312	2.23195e-06	4.95909e-06	4282.3	4072.48	3617.04	4711.83	5420.5	5027.54	NoDiff
g947.t1	1621.8	-0.12917	0.0673006	1.9193	0.0549466	0.0731764	1640.98	1769.77	1671.21	1603.03	1494.45	1551.36	NoDiff
g948.t1	1002.69	0.934486	0.0824523	-11.3337	8.93894e-30	9.25859e-29	706.726	702.844	657.157	1385.56	1355.57	1208.3	NoDiff
g949.t1	1154.97	-0.256566	0.0739697	3.46853	0.000523318	0.000912176	1231.69	1253.72	1286.53	1076.33	986.442	1095.07	NoDiff
g950.t1	1305.37	-0.226108	0.0726522	3.1122	0.00185697	0.00304378	1379.13	1444.73	1397.66	1284.63	1141.44	1184.64	NoDiff
g951.t1	4804.59	-0.356227	0.0585744	6.08163	1.1897e-09	3.5304e-09	5510.17	5505.61	5169.64	3995.19	4372.24	4274.68	NoDiff
g952.t1	1739.49	0.365603	0.0643444	-5.68197	1.33153e-08	3.61425e-08	1554.54	1505.94	1501.31	1892.07	2003.35	1979.75	NoDiff
g953.t1	2121.87	0.336998	0.0630183	-5.34762	8.91186e-08	2.23698e-07	1935.87	1857.37	1833.63	2280.21	2454.01	2370.13	NoDiff
g954.t1	1468.67	-0.0359186	0.0700356	0.512863	0.608047	0.655915	1450.31	1550.27	1459.64	1384.64	1523.12	1444.05	NoDiff
g955.t1	3690.06	0.141414	0.058914	-2.40034	0.0163796	0.0237353	3534.9	3381.25	3612.76	3689.63	3954.73	3967.11	NoDiff
g956.t1	1207.46	0.753242	0.070701	-10.6539	1.67195e-26	1.44932e-25	922.811	881.193	894.375	1547.06	1509.68	1489.67	NoDiff
g957.t1	9291.89	-0.765676	0.0589202	12.9951	1.30379e-38	2.02888e-37	11957.1	11228.6	11919.7	6916.8	6446.37	7282.75	NoDiff
g958.t1	1852.39	0.237499	0.0657752	-3.61077	0.000305293	0.000544908	1745.21	1597.76	1758.83	2028.79	1970.2	2013.55	NoDiff
g959.t1	229.603	-0.0240634	0.144416	0.166625	0.867665	0.890116	247.862	231.115	215.847	267.936	192.629	222.226	NoDiff
g960.t1	7865.86	0.157237	0.0550684	-2.8553	0.00429964	0.00673708	7744.75	7054.82	7515.1	8473.95	8326.97	8079.56	NoDiff
g961.t1	8591.91	-0.921442	0.0679351	13.5636	6.58659e-42	1.19772e-40	10846.2	10870.9	12021.2	6043.25	5398.1	6371.88	NoDiff
g962.t1	740.609	0.214184	0.0860741	-2.48837	0.0128331	0.0188674	746.13	640.58	672.117	807.48	798.292	779.058	NoDiff
g963.t1	626.277	0.284136	0.0917235	-3.09775	0.00194999	0.00318759	596.141	532.937	566.331	721.226	639.709	701.321	NoDiff
g964.t1	2731.57	-0.131147	0.0603308	2.1738	0.0297205	0.041286	2919.69	2718.51	2929.96	2546.31	2609.9	2665.02	NoDiff
g965.t1	6415.23	-0.296374	0.0603854	4.90804	9.19911e-07	2.12088e-06	6828.29	7030.55	7355.89	5922.13	5357.79	5996.72	NoDiff
g966.t1	696.103	0.0663849	0.0872991	-0.76043	0.446998	0.497957	713.081	704.955	622.964	727.649	702.425	705.546	NoDiff
g967.t1	917.937	-0.213189	0.0797916	2.67182	0.007544	0.0114497	988.908	1033.16	934.98	868.041	805.46	877.074	NoDiff
g968.t1	289.44	-0.204	0.12642	1.61366	0.106601	0.135087	331.754	317.652	281.028	265.184	241.907	299.118	NoDiff
g969.t1	870.053	0.682284	0.0802448	-8.50253	1.85504e-17	9.29829e-17	677.491	695.457	631.512	1049.72	1107.4	1058.74	NoDiff
g970.t1	396.895	0.750417	0.116215	-6.45715	1.06691e-10	3.41087e-10	260.573	302.877	322.702	547.802	493.669	453.746	NoDiff
g971.t1	1304.99	0.429592	0.0692248	-6.20576	5.44322e-10	1.66008e-09	1146.52	1094.37	1096.33	1487.41	1540.14	1465.17	NoDiff
g972.t1	1329.11	0.171687	0.0771923	-2.22415	0.0261383	0.0366466	1338.46	1246.33	1166.86	1506.68	1361.85	1354.48	NoDiff
g973.t1	1354.33	0.102348	0.0770248	-1.32876	0.183926	0.222246	1426.16	1210.45	1284.4	1467.23	1351.99	1385.74	NoDiff
g974.t1	1789	0.424628	0.067033	-6.33461	2.37949e-10	7.44475e-10	1609.2	1470.06	1505.58	1972.82	2118.03	2058.33	NoDiff
g975.t1	1053.53	0.169347	0.0748491	-2.26252	0.0236655	0.0333927	1027.04	937.125	1011.92	1138.73	1116.35	1090	NoDiff
g976.t1	1394.78	0.460635	0.0787452	-5.84968	4.92508e-09	1.38584e-08	1168.13	1202.01	1151.9	1457.13	1757.86	1631.63	NoDiff
g977.t1	746.277	0.73664	0.0912238	-8.07509	6.74269e-16	3.04523e-15	585.972	501.278	593.044	905.662	991.818	899.888	NoDiff
g978.t1	266.866	0.0379475	0.152869	-0.248235	0.803953	0.834489	305.061	193.124	292.782	298.217	251.762	260.249	NoDiff
g979.t1	782.088	0.213351	0.0838103	-2.54565	0.0109075	0.0161741	690.202	699.678	782.178	852.442	847.569	820.461	NoDiff
g980.t1	33551.3	-0.745134	0.0672824	11.0747	1.66401e-28	1.61299e-27	40585.9	41953.2	43545.5	22335.1	25728.1	27159.7	NoDiff
g981.t1	1529.34	-0.919313	0.0655236	14.0303	1.01765e-44	2.06822e-43	2046.45	1986.11	1970.4	1053.39	1048.26	1071.42	NoDiff
g982.t1	1095.11	0.189599	0.0747031	-2.53804	0.0111476	0.0164997	966.028	1084.87	1017.26	1185.53	1159.36	1157.6	NoDiff
g983.t1	943.043	0.510361	0.0847039	-6.02524	1.68859e-09	4.94115e-09	704.184	851.644	775.766	1101.11	1156.67	1068.88	NoDiff
g984.t2	6630.45	-1.10674	0.0654045	16.9215	3.12287e-64	1.07895e-62	8882.37	8491.11	9794.32	4241.1	3967.27	4406.49	Down
g985.t1	2512.39	0.640606	0.0624153	-10.2636	1.02792e-24	8.11097e-24	1891.38	2015.66	1982.16	2955.56	3201.23	3028.35	NoDiff
g986.t1	54306.1	0.783187	0.0534889	-14.642	1.51473e-48	3.47238e-47	40828.7	38328.2	40597.4	65342.5	69091.2	71648.8	NoDiff
g987.t1	1389.49	0.137006	0.06746	-2.03093	0.0422622	0.0573093	1306.68	1317.04	1346.37	1454.38	1497.13	1415.32	NoDiff
g988.t1	1195.38	-0.159361	0.0692164	2.30236	0.0213146	0.0302875	1268.55	1246.33	1269.44	1109.37	1138.75	1139.86	NoDiff
g989.t1	327.895	0.180683	0.12145	-1.48772	0.136824	0.169915	334.297	285.992	302.399	390.894	337.773	316.017	NoDiff
g990.t1	2436.56	-0.396341	0.0636912	6.22286	4.88179e-10	1.4943e-09	2586.67	2812.43	2906.45	2113.21	2083.98	2116.64	NoDiff
g991.t1	2498.27	0.535725	0.0589909	-9.0815	1.0709e-19	6.26354e-19	2014.68	2009.33	2094.36	3018.87	2927.97	2924.42	NoDiff
g992.t1	451.178	0.00949282	0.0986067	-0.0962696	0.923306	0.935295	453.779	424.239	471.23	454.207	451.559	452.056	NoDiff
g993.t1	4573.01	-0.328673	0.066708	4.92704	8.34858e-07	1.93401e-06	5169.52	5052.88	5054.23	3820.85	3859.76	4480.85	NoDiff
g994.t1	10672.4	-0.769571	0.0606546	12.6878	6.91433e-37	9.89485e-36	13626.1	12859.1	13876.2	7387.52	7834.19	8451.34	NoDiff
g995.t1	2532.55	0.728244	0.0659991	-11.0342	2.61501e-28	2.49976e-27	1862.15	2022	1834.7	3017.04	3320.39	3139.04	NoDiff
g996.t1	2799.32	-0.457451	0.0642224	7.12291	1.05669e-12	3.88096e-12	3013.75	3259.89	3442.86	2315.08	2383.23	2381.11	NoDiff
g997.t1	10148.6	-0.447858	0.0550233	8.13943	3.97154e-16	1.82746e-15	11273.3	12092.9	11766.9	8403.29	8336.82	9018.31	NoDiff
g998.t1	3999.52	-0.295626	0.0569497	5.191	2.09164e-07	5.0943e-07	4254.34	4386.97	4580.87	3683.21	3487.94	3603.78	NoDiff
g999.t1	1522.93	0.783547	0.0784648	-9.98596	1.75595e-23	1.28885e-22	1198.64	1173.52	987.339	1894.82	1986.32	1896.95	NoDiff
g1000.t1	1780.03	-0.84607	0.070742	11.9599	5.76054e-33	6.74667e-32	2221.86	2211.95	2428.81	1251.59	1214.01	1351.94	NoDiff
g1001.t1	2964.3	-0.454592	0.0558959	8.13284	4.19361e-16	1.92088e-15	3423.04	3371.75	3487.74	2480.25	2518.52	2504.48	NoDiff
g1002.t1	815.238	-0.0332233	0.0921177	0.360662	0.718352	0.756514	830.021	907.576	736.23	850.607	749.911	817.081	NoDiff
g1003.t1	670.737	0.470753	0.103741	-4.53776	5.6854e-06	1.20827e-05	627.918	583.593	476.573	835.007	783.957	717.375	NoDiff
g1004.t1	974.726	0.428309	0.076906	-5.56926	2.55826e-08	6.72882e-08	842.732	822.095	829.194	1078.17	1095.75	1180.42	NoDiff
g1005.t1	8105.94	-0.274744	0.0595775	4.61154	3.99706e-06	8.63886e-06	9175.99	8200.9	9250.43	7504.06	7371.88	7132.35	NoDiff
g1006.t1	8570.54	0.286904	0.0770852	-3.7219	0.000197727	0.000362138	8531.55	6884.92	7750.18	9574.14	8586.79	10095.6	NoDiff
g1007.t2	301.866	-0.0668659	0.116361	0.57464	0.565534	0.615408	306.333	316.596	303.468	287.206	315.375	282.218	NoDiff
g1008.t1	474.18	0.143251	0.123879	-1.15638	0.247525	0.291804	564.364	395.745	394.294	506.51	471.27	512.894	NoDiff
g1009.t1	3264.09	-0.112018	0.0635556	1.76252	0.0779813	0.101261	3172.64	3371.75	3625.59	3227.17	3068.63	3118.77	NoDiff
g1010.t1	3379.39	-0.230962	0.0618357	3.73508	0.000187652	0.000345123	3494.22	3911.02	3541.17	3057.41	3168.08	3104.4	NoDiff
g1011.t1	6396.75	-0.430648	0.079239	5.4348	5.48575e-08	1.40618e-07	6758.38	7889.58	7384.74	5242.2	4934	6171.62	NoDiff
g1012.t1	1260.58	0.0803514	0.0740298	-1.08539	0.277748	0.324509	1197.37	1162.96	1315.38	1332.34	1296.44	1259	NoDiff
g1013.t1	1249.78	-0.276973	0.0687069	4.03122	5.54881e-05	0.000107059	1360.07	1386.69	1361.33	1102.03	1150.4	1138.17	NoDiff
g1014.t1	1686.27	0.379692	0.0705526	-5.38168	7.37922e-08	1.86583e-07	1461.75	1365.59	1569.7	1858.12	1962.13	1900.33	NoDiff
g1015.t1	6639.24	-1.41701	0.0722484	19.6131	1.19583e-85	7.23031e-84	9862.38	8532.27	10588.2	3544.65	3559.61	3748.26	Down
g1016.t1	1897.85	3.12005	0.198828	-15.6922	1.71028e-55	4.83778e-54	474.116	358.809	343.004	3062.92	4021.03	3127.22	Up
g1017.t1	116.396	0.190546	0.191053	-0.997346	0.318597	0.36753	116.94	88.647	120.746	144.979	114.682	112.38	NoDiff
g1018.t1	40218.8	-2.72027	0.154208	17.6403	1.20774e-69	5.03606e-68	74005.4	61221.3	74293	9297.95	10073.2	12421.8	Down
g1019.t1	1471.45	-0.206355	0.0672649	3.06779	0.00215645	0.00351045	1614.28	1601.98	1514.13	1351.61	1345.72	1400.95	NoDiff
g1020.t1	2377.39	-1.02315	0.0716826	14.2733	3.20979e-46	6.90034e-45	3054.43	2991.84	3513.39	1532.38	1609.13	1563.19	Down
g1021.t1	19215.8	0.432103	0.0487109	-8.87077	7.26445e-19	4.00207e-18	16038.6	16406	16632	22773.7	21808.3	21636.2	NoDiff
g1022.t1	847.615	0.870581	0.0817561	-10.6485	1.77155e-26	1.53291e-25	584.701	621.584	590.907	1116.71	1132.48	1039.31	NoDiff
g1023.t1	403.553	0.80531	0.106031	-7.59504	3.07709e-14	1.26456e-13	306.333	300.767	274.617	515.686	531.299	492.615	NoDiff
g1024.t1	1640.09	0.718349	0.0640625	-11.2132	3.5109e-29	3.53061e-28	1246.94	1227.34	1245.93	2029.71	2066.06	2024.54	NoDiff
g1025.t1	775.904	0.0750973	0.0865544	-0.867632	0.385596	0.436083	799.515	734.504	734.093	850.607	737.367	799.337	NoDiff
g1026.t1	905.245	0.154492	0.0797685	-1.93675	0.0527761	0.0705187	889.763	889.636	791.795	965.305	945.228	949.741	NoDiff
g1027.t1	6.39853	-0.636149	0.738497	0.861411	0.389012	0.439638	6.35545	11.6085	5.34274	4.58795	6.27166	4.22482	NoDiff
g1028.t1	40.4335	-0.242219	0.318096	0.761465	0.446379	0.497383	52.1147	32.715	47.0161	34.8684	26.8785	49.008	NoDiff
g1029.t1	716.259	-1.224	0.108764	11.2538	2.21898e-29	2.24544e-28	856.714	1100.7	1051.45	378.047	426.473	484.165	Down
g1030.t2	968.301	0.40914	0.0786609	-5.20132	1.97879e-07	4.83405e-07	818.582	840.036	836.674	1057.06	1182.66	1074.8	NoDiff
g1032.t1	1.16455	-0.668744	1.89267	0.353334	0.723838	0.760966	0	3.16596	1.06855	2.75277	0	0	NoDiff
g1033.t1	688.428	0.542783	0.0844156	-6.42989	1.27698e-10	4.05831e-10	546.568	574.095	559.919	835.925	819.795	794.267	NoDiff
g1034.t1	1901.77	-2.07746	0.0739632	28.0878	1.3808e-173	3.18043e-171	3104	2848.31	3272.96	744.166	691.674	749.484	Down
g1035.t1	3251.5	-1.20681	0.0628309	19.2073	3.21304e-82	1.82841e-80	4389.07	4359.53	4862.96	1937.03	1960.34	2000.03	Down
g1036.t1	1815.98	-0.309627	0.0706641	4.38167	1.17773e-05	2.42619e-05	1990.53	1917.52	2122.14	1692.95	1512.36	1660.36	NoDiff
g1037.t1	4716.17	0.320607	0.0643723	-4.98051	6.34182e-07	1.48621e-06	4025.54	4131.58	4424.86	4844.88	5414.23	5455.94	NoDiff
g1038.t1	2277.06	-1.0252	0.0618612	16.5726	1.10049e-61	3.47914e-60	3135.78	2928.52	3097.72	1507.6	1467.57	1525.16	Down
g1039.t1	2881.07	-0.675799	0.0708529	9.53805	1.45537e-21	9.52587e-21	3527.27	3333.76	3770.91	2225.16	2049.04	2380.27	NoDiff
g1040.t1	6965.96	-0.427034	0.0597599	7.14584	8.94493e-13	3.3028e-12	8118.45	7572.99	8278.05	5592.71	6194.6	6038.96	NoDiff
g1041.t1	1330.03	-0.0304021	0.0788526	0.385556	0.699826	0.739418	1375.32	1429.96	1227.76	1264.44	1275.83	1406.87	NoDiff
g1042.t1	7232.74	-0.397894	0.0538316	7.39147	1.45215e-13	5.65087e-13	8240.47	7946.57	8485.34	6036.83	6252.84	6434.41	NoDiff
g1043.t1	1486.09	0.12324	0.0678198	-1.81717	0.0691906	0.090575	1473.19	1375.08	1421.17	1513.11	1529.39	1604.59	NoDiff
g1044.t1	1331.34	0.156591	0.0725634	-2.15799	0.0309285	0.0427799	1222.79	1230.5	1323.93	1355.28	1373.49	1482.07	NoDiff
g1045.t1	6554.41	-0.166055	0.0600475	2.7654	0.00568525	0.00879985	6558.82	7074.87	7158.21	6310.27	5808.45	6415.82	NoDiff
g1046.t1	363.937	0.277659	0.109866	-2.52725	0.011496	0.0169946	358.447	325.039	304.536	410.163	394.218	391.219	NoDiff
g1047.t1	989.879	-0.29271	0.086156	3.39744	0.000680194	0.00116794	1088.05	1016.27	1165.79	927.684	801.876	939.601	NoDiff
g1048.t1	610.514	-0.235634	0.0955749	2.46544	0.0136847	0.0200402	660.967	701.789	617.621	615.703	531.299	535.708	NoDiff
g1049.t1	818.215	0.302098	0.086811	-3.47995	0.000501503	0.000876679	699.099	760.887	737.299	905.662	976.586	829.756	NoDiff
g1050.t1	1335.83	-1.8808	0.0785834	23.9338	1.36377e-126	1.78285e-124	2057.89	2114.86	2130.69	601.939	508.004	601.615	Down
g1051.t1	9410.13	0.678576	0.0613908	-11.0534	2.11118e-28	2.03017e-27	7236.31	7041.1	7433.89	10731.2	12444.8	11573.5	NoDiff
g1052.t1	6566.31	-2.62093	0.19233	13.6273	2.75682e-42	5.07024e-41	12194.8	10266.2	11428.1	1959.97	1394.1	2154.66	Down
g1053.t1	4073.74	-0.217792	0.0581276	3.74679	0.000179108	0.000330415	4573.38	4360.59	4210.08	3624.48	3830.19	3843.75	NoDiff
g1054.t1	931.835	-0.0421978	0.0772045	0.546571	0.584673	0.634095	940.606	956.121	939.254	969.893	886.095	899.043	NoDiff
g1055.t1	4823.63	0.237527	0.0562344	-4.22388	2.40128e-05	4.80951e-05	4662.36	4231.84	4390.67	5233.94	5232.35	5190.62	NoDiff
g1056.t1	1076.37	0.338733	0.075967	-4.45895	8.23626e-06	1.72388e-05	1007.97	957.176	887.964	1217.64	1210.43	1177.04	NoDiff
g1057.t1	852.604	0.122758	0.0958811	-1.28031	0.200435	0.240392	818.582	768.274	862.319	974.481	763.35	928.617	NoDiff
g1058.t1	283.43	0.83245	0.127278	-6.54042	6.1348e-11	2.00094e-10	222.441	183.626	206.23	378.965	378.091	331.226	NoDiff
g1059.t1	1711.73	-0.327178	0.0643071	5.08774	3.62357e-07	8.68543e-07	1841.81	1974.51	1897.74	1505.77	1518.64	1531.92	NoDiff
g1060.t1	355.818	-0.0328175	0.108152	0.30344	0.761555	0.796635	374.971	348.256	356.895	359.696	335.982	359.11	NoDiff
g1061.t1	3541.29	-0.250599	0.0770534	3.25227	0.00114487	0.00192015	4035.71	3536.38	3973.93	3252.86	2896.61	3552.23	NoDiff
g1062.t1	3948.64	-0.619849	0.0598424	10.358	3.84872e-25	3.12879e-24	4771.67	4700.4	4881.13	2954.64	3078.49	3305.5	NoDiff
g1063.t1	2197.49	-0.315519	0.0666492	4.73403	2.20106e-06	4.89496e-06	2327.36	2396.63	2584.82	1980.16	2031.12	1864.84	NoDiff
g1064.t1	646.544	-0.124391	0.0932117	1.3345	0.182039	0.220406	683.846	641.635	697.762	677.182	566.241	612.6	NoDiff
g1065.t1	2957.95	0.034727	0.0602657	-0.576231	0.564459	0.614514	3029.01	2762.83	2976.98	2931.7	3010.39	3036.8	NoDiff
g1066.t1	320.977	0.310881	0.126369	-2.4601	0.0138899	0.0203223	322.857	301.822	236.149	341.344	348.525	375.164	NoDiff
g1067.t1	4762.56	-0.266768	0.0585115	4.55924	5.13403e-06	1.09398e-05	5488.56	5043.38	5075.61	4246.61	4222.62	4498.59	NoDiff
g1068.t1	2116.75	0.0945315	0.071279	-1.32622	0.184767	0.223207	2266.35	1955.51	1923.39	2203.14	2177.16	2174.94	NoDiff
g1069.t1	830.421	-0.2209	0.0842615	2.6216	0.00875178	0.0131549	873.238	903.355	903.992	808.397	795.604	697.941	NoDiff
g1070.t1	5704.53	-0.128524	0.0527269	2.43754	0.0147875	0.0215249	6051.66	5819.04	6005.24	5613.82	5323.74	5413.69	NoDiff
g1071.t1	965.97	0.551161	0.0889251	-6.19804	5.71715e-10	1.74033e-09	744.858	864.308	740.504	1121.3	1253.44	1071.42	NoDiff
g1072.t1	1381.91	0.234901	0.0769405	-3.05302	0.00226549	0.00367354	1198.64	1276.94	1331.41	1592.02	1516.84	1375.6	NoDiff
g1073.t1	7300.78	-0.431949	0.0530218	8.14663	3.74201e-16	1.72382e-15	8061.25	8455.23	8639.22	6070.78	6222.38	6355.83	NoDiff
g1074.t1	1159.26	0.124568	0.0735217	-1.69431	0.0902069	0.115799	1136.35	1137.64	1054.66	1175.43	1191.61	1259.84	NoDiff
g1075.t1	1360.39	-0.215084	0.0709327	3.03222	0.00242761	0.00391674	1455.4	1466.9	1462.84	1175.43	1308.98	1292.8	NoDiff
g1076.t1	4329.35	0.13729	0.0665612	-2.06261	0.0391498	0.0534032	4354.75	3905.74	4111.77	4851.3	4209.18	4543.38	NoDiff
g1077.t1	687.703	-0.0689109	0.0923154	0.746472	0.455382	0.50648	716.894	754.555	641.129	636.808	719.448	657.383	NoDiff
g1078.t1	2574.72	0.0206545	0.0618075	-0.334174	0.738248	0.774096	2398.55	2639.36	2628.63	2616.97	2575.86	2588.97	NoDiff
g1079.t1	2898.94	-0.272826	0.0646073	4.22283	2.41253e-05	4.83005e-05	3288.31	3170.19	3059.25	2504.1	2812.39	2559.4	NoDiff
g1080.t1	1229.47	-0.238844	0.0707695	3.37495	0.000738287	0.00126209	1282.53	1359.25	1350.65	1091.93	1129.79	1162.67	NoDiff
g1081.t1	3966.9	0.137755	0.0601085	-2.29177	0.0219192	0.0310827	3953.09	3626.08	3755.95	3971.33	4330.13	4164.83	NoDiff
g1082.t1	1061.86	0.167432	0.0720528	-2.32374	0.0201392	0.0287186	1007.97	982.504	1010.85	1110.28	1115.46	1144.08	NoDiff
g1083.t1	22119.5	-0.622296	0.0577166	10.7819	4.19014e-27	3.72568e-26	27153	27107	26193.3	17574.6	16163.8	18525	NoDiff
g1084.t1	9746.54	-0.326227	0.054909	5.94124	2.82868e-09	8.09127e-09	10403.9	10765.3	11360.8	8804.28	8326.07	8818.9	NoDiff
g1085.t1	8969.59	-0.319249	0.0800417	3.98854	6.64822e-05	0.000127004	9403.52	10388.6	10081.8	7654.54	7080.7	9208.43	NoDiff
g1086.t1	878.477	0.159158	0.079722	-1.99641	0.0458895	0.0619329	793.16	834.759	861.25	901.992	973.898	905.802	NoDiff
g1087.t1	418.192	0.522154	0.111039	-4.70245	2.57052e-06	5.67745e-06	381.327	323.984	325.907	538.626	455.143	484.165	NoDiff
g1088.t1	617.037	-0.0706604	0.0958968	0.736838	0.461221	0.512033	686.388	612.086	599.456	612.951	548.322	643.018	NoDiff
g1089.t1	1232.89	-0.244335	0.0767554	3.1833	0.00145607	0.00241035	1349.9	1425.74	1235.24	1179.1	1119.04	1088.31	NoDiff
g1090.t2	23.3741	0.540369	0.383907	-1.40755	0.159264	0.195126	17.7953	20.0511	19.2339	26.6101	28.6704	27.8838	NoDiff
g1091.t1	3130.77	-0.268846	0.0557701	4.82061	1.43122e-06	3.2532e-06	3379.83	3439.29	3445	2848.2	2896.61	2775.71	NoDiff
g1092.t1	4122.84	0.193316	0.0596275	-3.24206	0.0011867	0.00198412	3651.84	3984.89	3902.34	4222.75	4572.93	4402.27	NoDiff
g1093.t1	1697.76	-0.171604	0.0723564	2.37165	0.0177087	0.0254703	1862.15	1704.34	1830.42	1494.76	1713.95	1580.93	NoDiff
g1094.t1	304.234	0.122652	0.115955	-1.05776	0.290166	0.33755	291.079	290.213	292.782	295.464	329.71	326.156	NoDiff
g1095.t1	3133.25	-0.120681	0.0574435	2.10086	0.0356535	0.0488821	3166.28	3225.06	3400.12	3024.38	2977.24	3006.39	NoDiff
g1096.t1	2968.32	0.0187396	0.0566608	-0.330734	0.740845	0.776651	2990.87	2885.25	2971.63	2944.55	3054.3	2963.29	NoDiff
g1097.t2	1111.4	0.931512	0.0723683	-12.8718	6.48492e-38	9.80236e-37	760.111	768.274	765.081	1445.21	1489.07	1440.67	NoDiff
g1098.t1	377.822	0.658718	0.111977	-5.88261	4.0384e-09	1.14366e-08	321.586	276.494	282.097	457.878	494.565	434.312	NoDiff
g1099.t1	603.588	0.89156	0.0950769	-9.37725	6.77151e-21	4.23723e-20	430.899	445.346	392.157	819.408	803.668	730.05	NoDiff
g1100.t1	6216.28	-0.158838	0.0530406	2.99465	0.00274759	0.00440799	6602.04	6499.72	6572.64	6117.58	5683.91	5821.81	NoDiff
g1101.t1	1221.77	-0.268757	0.0780852	3.44185	0.000577752	0.00100272	1301.6	1384.58	1318.59	1212.14	1033.03	1080.71	NoDiff
g1102.t1	3463.81	0.409435	0.0621495	-6.58791	4.46055e-11	1.47476e-10	2927.32	3084.7	2913.93	3779.56	4208.28	3869.09	NoDiff
g1103.t1	3021.11	-0.0259471	0.0635021	0.408602	0.682832	0.724152	3238.74	2917.96	2989.8	3090.45	3034.59	2855.14	NoDiff
g1104.t1	703.411	-0.0731279	0.0848918	0.861425	0.389004	0.439638	705.455	756.665	700.968	680.852	714.073	662.453	NoDiff
g1105.t1	4251.87	-0.144494	0.0568867	2.54004	0.011084	0.0164206	4350.94	4403.86	4637.5	4153.93	4074.78	3890.22	NoDiff
g1106.t1	568.744	0.564474	0.0945046	-5.97298	2.32954e-09	6.73118e-09	428.357	493.89	453.065	712.05	656.732	668.367	NoDiff
g1107.t1	1404.38	0.772364	0.0687216	-11.239	2.62208e-29	2.64229e-28	1046.11	1014.16	1051.45	1765.44	1831.32	1717.81	NoDiff
g1108.t1	38149.8	-0.577306	0.0699902	8.24838	1.60552e-16	7.59129e-16	43229.8	47560.2	46257.5	30444.7	27497.6	33909.3	NoDiff
g1109.t1	1624.17	0.580534	0.0723576	-8.02312	1.03093e-15	4.60868e-15	1252.02	1369.81	1282.26	1827.84	2070.54	1942.57	NoDiff
g1110.t1	3874.32	-0.292996	0.0798124	3.67106	0.000241545	0.00043693	4648.37	3819.21	4334.03	3496.02	3150.16	3798.12	NoDiff
g1111.t2	356.147	0.869099	0.134046	-6.48357	8.95779e-11	2.87517e-10	246.591	289.158	220.121	385.388	524.131	471.49	NoDiff
g1112.t1	4088.87	-0.377137	0.0550152	6.85514	7.12422e-12	2.48449e-11	4572.11	4542.1	4746.49	3588.7	3452.99	3630.81	NoDiff
g1113.t1	993.127	0.47375	0.0791655	-5.9843	2.17327e-09	6.30223e-09	882.136	824.206	789.657	1112.12	1216.7	1133.94	NoDiff
g1114.t1	523.891	0.666288	0.0967522	-6.88655	5.7163e-12	2.00216e-11	410.562	407.354	397.5	596.434	680.027	651.468	NoDiff
g1115.t1	2627.03	0.216202	0.058792	-3.6774	0.000235623	0.000427017	2455.74	2366.03	2470.48	2754.61	2894.82	2820.49	NoDiff
g1117.t1	3710.62	-0.100389	0.0580127	1.73046	0.0835487	0.107909	3951.82	3840.31	3728.17	3444.64	3726.26	3572.51	NoDiff
g1118.t1	1141.9	0.378242	0.0770434	-4.90947	9.1324e-07	2.10651e-06	996.534	1066.93	915.746	1298.39	1262.39	1311.39	NoDiff
g1119.t1	1922.5	-0.421707	0.0639073	6.59874	4.1468e-11	1.37761e-10	2280.33	2118.03	2207.62	1605.78	1633.32	1689.93	NoDiff
g1120.t1	1954.59	0.224537	0.0691913	-3.24516	0.00117385	0.001964	1920.62	1705.4	1784.48	2176.52	1992.59	2147.9	NoDiff
g1121.t1	1468.74	0.280298	0.0677931	-4.1346	3.55573e-05	7.00003e-05	1259.65	1379.3	1338.89	1605.78	1621.67	1607.12	NoDiff
g1122.t1	1778.98	0.414421	0.0748634	-5.53569	3.1e-08	8.10963e-08	1452.86	1441.57	1679.76	2038.89	2121.61	1939.19	NoDiff
g1123.t1	4256.97	-0.462995	0.0653641	7.08333	1.40735e-12	5.13375e-12	4528.89	5215.4	5056.37	3618.06	3415.36	3707.71	NoDiff
g1124.t1	1397.78	-0.580259	0.071429	8.12358	4.52623e-16	2.06541e-15	1614.28	1637.86	1772.72	1135.98	1072.45	1153.38	NoDiff
g1125.t1	692.053	-0.473268	0.08346	5.6706	1.42298e-08	3.84953e-08	805.871	814.708	792.863	599.187	576.096	563.592	NoDiff
g1126.t1	3013.83	0.106688	0.0563892	-1.892	0.0584916	0.077365	2978.16	2833.54	2896.84	3104.21	3158.23	3112.01	NoDiff
g1127.t1	2015.27	0.142504	0.0623121	-2.28694	0.0221995	0.0314433	1901.55	1868.97	1976.81	2064.58	2167.3	2112.41	NoDiff
g1128.t1	444.619	0.421086	0.104447	-4.03156	5.54084e-05	0.000106948	397.851	386.248	356.895	552.39	476.646	497.684	NoDiff
g1129.t1	1035.41	0.128894	0.0757472	-1.70164	0.0888236	0.114175	941.877	975.117	1049.31	1106.61	1070.66	1068.88	NoDiff
g1130.t1	989.722	0.107326	0.0939374	-1.14252	0.253236	0.29803	1033.4	897.023	929.637	1141.48	893.263	1043.53	NoDiff
g1131.t1	393.1	0.250984	0.10478	-2.39535	0.0166045	0.0240323	347.007	356.699	372.923	436.773	404.97	440.227	NoDiff
g1132.t1	603.789	-0.297517	0.115357	2.5791	0.00990585	0.0147611	680.033	596.257	721.27	631.302	448.871	545.002	NoDiff
g1133.t1	1577.55	0.740066	0.0763637	-9.69133	3.28233e-22	2.233e-21	1279.99	1146.08	1120.91	1904	2121.61	1892.72	NoDiff
g1134.t1	154.616	-1.42074	0.164591	8.63199	6.02935e-18	3.13591e-17	204.645	245.89	224.395	91.7591	82.4275	78.5817	Down
g1135.t1	756.741	0.170056	0.0858262	-1.9814	0.0475469	0.0640447	713.081	766.163	657.157	823.079	787.541	793.422	NoDiff
g1136.t1	2304.03	0.0422999	0.0671075	-0.63033	0.528479	0.578599	2394.73	2156.02	2262.12	2361.88	2204.93	2444.48	NoDiff
g1137.t1	1077.84	0.272445	0.0751908	-3.62338	0.000290777	0.000520535	959.673	975.117	993.75	1243.34	1118.15	1177.04	NoDiff
g1138.t1	1113.01	-0.328793	0.0791145	4.15591	3.24e-05	6.41239e-05	1243.13	1272.72	1202.12	1045.14	895.951	1019.03	NoDiff
g1139.t1	1021.95	-0.459327	0.079082	5.80823	6.31359e-09	1.76016e-08	1133.81	1178.79	1236.31	913.92	802.772	866.089	NoDiff
g1140.t1	487.296	0.241884	0.0985886	-2.45346	0.0141488	0.0206697	432.17	456.954	449.859	567.989	495.461	521.343	NoDiff
g1141.t1	694.548	0.155764	0.0847563	-1.83779	0.0660936	0.0867322	620.292	669.074	680.665	741.413	741.847	713.995	NoDiff
g1142.t1	19636.7	0.259453	0.0577622	-4.49175	7.06393e-06	1.48557e-05	17524.5	18759.4	17341.5	21833.2	22319	20042.6	NoDiff
g1143.t1	2198.59	-0.366578	0.0609896	6.0105	1.84952e-09	5.39248e-09	2488.79	2418.8	2521.77	1974.66	1862.68	1924.83	NoDiff
g1144.t1	1598.53	0.347247	0.0757701	-4.5829	4.5857e-06	9.83202e-06	1415.99	1508.05	1297.22	1704.88	1907.48	1757.53	NoDiff
g1145.t1	4148.62	-0.20107	0.0595029	3.37916	0.000727071	0.0012449	4550.5	4495.67	4266.71	3669.44	4047.91	3861.49	NoDiff
g1146.t1	3112.92	0.0628771	0.0649805	-0.967629	0.33323	0.382404	3226.03	3031.94	2879.74	2996.85	3273.8	3269.17	NoDiff
g1147.t1	4878.05	-0.339376	0.0559216	6.06878	1.28888e-09	3.81303e-09	5188.59	5697.68	5459.21	4287.9	4339.09	4295.8	NoDiff
g1149.t1	1016.86	0.242867	0.0853548	-2.84538	0.00443579	0.00693693	967.299	1002.56	824.92	1138.73	1119.04	1048.6	NoDiff
g1150.t1	6742.31	-0.0815602	0.0585583	1.3928	0.163679	0.199979	6982.09	6491.28	7325.97	6443.32	6476.83	6734.37	NoDiff
g1151.t1	5229.92	0.187307	0.0628509	-2.98017	0.00288084	0.00461106	5241.97	4894.58	4539.19	5411.95	5518.16	5773.65	NoDiff
g1152.t1	5272.76	-0.652685	0.0702432	9.29179	1.51709e-20	9.33607e-20	6152.07	6663.3	6520.28	4389.75	3648.31	4262.85	NoDiff
g1153.t1	2682.29	-0.568604	0.0607107	9.36579	7.54841e-21	4.71118e-20	3353.13	3047.77	3213.13	2152.67	2152.97	2174.09	NoDiff
g1154.t1	1104.13	0.262085	0.0730858	-3.58599	0.0003358	0.000596061	1046.11	988.836	978.791	1177.27	1192.51	1241.25	NoDiff
g1155.t1	158.974	0.719228	0.156396	-4.59876	4.25018e-06	9.1532e-06	118.211	112.919	129.294	198.2	189.046	206.171	NoDiff
g1156.t2	28.1621	0.204446	0.410065	-0.49857	0.618082	0.665405	24.1507	28.4937	25.6452	51.3851	22.3988	16.8993	NoDiff
g1157.t1	1508.18	0.0105006	0.0656391	-0.159975	0.872901	0.894349	1474.46	1513.33	1519.48	1513.11	1549.99	1478.69	NoDiff
g1158.t1	3266.28	-0.127634	0.0739115	1.72685	0.0841952	0.108572	3853.94	3176.52	3204.58	3164.77	3163.6	3034.27	NoDiff
g1159.t1	1800.44	-0.0650165	0.0662429	0.981486	0.326353	0.375403	1834.18	1811.99	1876.37	1750.76	1854.62	1674.72	NoDiff
g1160.t1	2469.26	0.331516	0.0601139	-5.51479	3.4919e-08	9.07107e-08	2212.97	2163.41	2184.11	2859.21	2730.86	2665.02	NoDiff
g1161.t1	560.77	0.273808	0.092229	-2.96879	0.00298975	0.00477433	479.201	506.554	536.411	605.61	635.229	601.615	NoDiff
g1162.t1	2314.13	0.162478	0.0605883	-2.68167	0.00732557	0.0111427	2200.26	2142.3	2209.76	2366.47	2526.58	2439.41	NoDiff
g1163.t1	1925.51	0.0115106	0.0635476	-0.181134	0.856262	0.880846	1918.07	1858.42	1976.81	1999.43	1894.94	1905.4	NoDiff
g1164.t1	1348.91	0.258797	0.0692394	-3.7377	0.000185709	0.000342069	1170.67	1257.94	1254.48	1502.1	1468.46	1439.82	NoDiff
g1165.t1	927.272	-0.48365	0.0843133	5.73634	9.67432e-09	2.66941e-08	1006.7	1042.66	1193.57	761.6	759.766	799.337	NoDiff
g1166.t1	1250	0.195367	0.0732932	-2.66555	0.00768616	0.0116509	1090.59	1210.45	1193.57	1381.89	1289.27	1334.2	NoDiff
g1167.t1	428.359	-0.198653	0.110803	1.79285	0.0729965	0.0952223	499.538	439.014	435.968	355.108	441.704	398.823	NoDiff
g1168.t1	1052.38	-0.42465	0.0790292	5.37333	7.72963e-08	1.95137e-07	1204.99	1276.94	1136.94	852.442	892.367	950.586	NoDiff
g1169.t1	664.313	-0.163687	0.0881365	1.8572	0.0632823	0.0832689	692.744	754.555	658.226	639.561	615.518	625.274	NoDiff
g1170.t1	4722.27	0.665245	0.0600705	-11.0744	1.66966e-28	1.61522e-27	3579.39	3613.42	3763.43	5578.95	6180.27	5618.17	NoDiff
g1171.t1	10295.8	-0.16119	0.0529875	3.04204	0.00234983	0.00380138	10555.1	10968	11087.3	9279.59	9971.93	9913.13	NoDiff
g1172.t1	3127.97	-0.0286257	0.078063	0.3667	0.713843	0.752093	2966.72	3129.03	3379.82	3382.24	2738.03	3172	NoDiff
g1173.t1	4970.45	-0.530514	0.0625048	8.48757	2.11005e-17	1.05328e-16	5935.99	5542.55	6145.22	3914.44	3957.41	4327.07	NoDiff
g1174.t2	1532.83	-0.29674	0.0760527	3.90177	9.54913e-05	0.000180497	1774.44	1663.19	1633.81	1243.34	1440.69	1441.51	NoDiff
g1175.t1	1050.15	-0.131681	0.0721856	1.8242	0.0681216	0.0892724	1075.34	1119.7	1098.47	1016.69	994.505	996.214	NoDiff
g1176.t1	10413.8	-0.45063	0.0515738	8.73757	2.38173e-18	1.26459e-17	12185.9	12147.8	11748.7	8449.17	9045.52	8905.93	NoDiff
g1177.t1	3800.3	0.519857	0.0606086	-8.57728	9.71421e-18	4.99868e-17	3246.36	3016.11	3108.41	4231.93	4644.61	4554.36	NoDiff
g1178.t1	4542.35	-1.14868	0.0790045	14.5395	6.81026e-48	1.54654e-46	6129.19	6001.61	6652.78	2633.49	2598.26	3238.75	Down
g1179.t1	1882.07	0.504562	0.0634509	-7.95201	1.83503e-15	8.07648e-15	1563.44	1525.99	1579.31	2223.32	2267.65	2132.69	NoDiff
g1180.t1	1420.52	-0.941085	0.0711532	13.2262	6.195e-40	1.04046e-38	1907.91	1849.98	1847.52	913.003	973.003	1031.7	NoDiff
g1181.t1	2219.64	-0.233564	0.0675832	3.45594	0.000548371	0.000954126	2584.12	2223.56	2391.41	2025.12	2044.56	2049.04	NoDiff
g1182.t1	1788.37	0.807015	0.0713196	-11.3155	1.1e-29	1.12966e-28	1374.05	1309.65	1220.28	2280.21	2392.19	2153.82	NoDiff
g1183.t1	22167.2	-0.262566	0.0569212	4.61279	3.97304e-06	8.59462e-06	26081.5	23358.5	23099.9	19958.5	20069.3	20435.5	NoDiff
g1184.t1	3042.59	0.700557	0.069582	-10.0681	7.64598e-24	5.70735e-23	2256.18	2303.77	2393.55	3432.71	4071.2	3798.12	NoDiff
g1185.t1	484.955	-0.243039	0.112527	2.15983	0.0307861	0.0426195	584.701	512.886	480.847	468.889	380.779	481.63	NoDiff
g1186.t1	1777.89	0.355516	0.0699887	-5.07962	3.78181e-07	9.04679e-07	1686.74	1501.72	1493.83	2054.49	1926.29	2004.26	NoDiff
g1187.t1	1400.28	-0.643241	0.0671465	9.57967	9.73599e-22	6.44227e-21	1733.77	1657.91	1731.05	1080.92	1088.58	1109.44	NoDiff
g1188.t2	663.075	-0.576379	0.0900841	6.39823	1.57188e-10	4.98241e-10	794.431	804.155	783.246	530.367	488.293	577.956	NoDiff
g1189.t1	1129.87	0.00829272	0.0987285	-0.0839953	0.93306	0.944384	1067.72	1161.91	1149.76	1218.56	928.205	1253.08	NoDiff
g1190.t1	882.455	-0.256844	0.0793923	3.23512	0.0012159	0.00203015	981.281	989.891	911.472	791.881	838.61	781.593	NoDiff
g1191.t1	683.974	-0.224145	0.0860548	2.60467	0.00919624	0.0137929	701.641	787.27	721.27	622.126	636.125	635.414	NoDiff
g1192.t1	1191.75	0.0170915	0.0751645	-0.227388	0.820122	0.849632	1160.5	1154.52	1238.45	1269.95	1129.79	1197.32	NoDiff
g1193.t1	1345.83	-0.832419	0.0794472	10.4776	1.09445e-25	9.12738e-25	1778.25	1541.82	1851.79	944.201	970.315	988.609	NoDiff
g1194.t1	93531.6	-1.80883	0.0843268	21.4503	4.54186e-102	3.72355e-100	149662	128366	158553	41447.6	36396.2	46764.6	Down
g1195.t1	1254.62	0.520234	0.0781952	-6.65301	2.87163e-11	9.61916e-11	986.365	1135.53	969.174	1486.5	1521.32	1428.84	NoDiff
g1196.t1	1754.68	-0.286212	0.0789425	3.62558	0.000288314	0.000516319	2021.03	2070.54	1693.65	1567.24	1637.8	1537.84	NoDiff
g1197.t1	209.846	0.0597501	0.151076	-0.395497	0.692476	0.732773	230.067	200.511	186.996	179.848	213.236	248.42	NoDiff
g1198.t1	571.846	0.276732	0.0907729	-3.04862	0.00229894	0.00372279	490.641	527.661	532.137	637.725	637.917	604.995	NoDiff
g1199.t1	331.374	-0.352203	0.124785	2.82247	0.00476557	0.00742147	413.104	391.524	310.948	311.063	276.849	284.753	NoDiff
g1200.t1	7685.88	0.76225	0.0506763	-15.0416	3.92175e-51	9.82876e-50	5548.31	5723.01	5831.07	9803.54	9515.89	9693.44	NoDiff
g1201.t1	328.271	0.551538	0.112694	-4.89412	9.87461e-07	2.27013e-06	265.658	268.052	265	386.306	409.45	375.164	NoDiff
g1202.t1	714.871	0.249267	0.0958687	-2.60009	0.0093199	0.0139438	587.243	709.176	661.432	854.277	729.304	747.794	NoDiff
g1203.t1	1219.02	0.161944	0.0716782	-2.25932	0.0238638	0.0336528	1110.93	1209.4	1130.52	1322.25	1265.98	1275.05	NoDiff
g1204.t1	1452.19	0.468361	0.0675032	-6.93835	3.96697e-12	1.4047e-11	1202.45	1267.44	1185.02	1717.73	1669.16	1671.34	NoDiff
g1205.t1	3202.33	0.447996	0.075302	-5.94932	2.69252e-09	7.72526e-09	2973.08	2428.29	2729.07	3696.97	3471.81	3914.72	NoDiff
g1206.t1	1363.56	0.627373	0.0696406	-9.00872	2.08471e-19	1.19617e-18	1103.31	1020.5	1092.06	1692.95	1647.65	1624.87	NoDiff
g1207.t1	1686.57	-0.673591	0.0848944	7.93446	2.11421e-15	9.26307e-15	2193.9	1863.7	2163.81	1311.24	1163.84	1422.92	NoDiff
g1208.t1	1479.05	0.661131	0.0778502	-8.49234	2.02515e-17	1.01299e-16	1218.97	1084.87	1135.87	1689.28	1967.51	1777.81	NoDiff
g1209.t1	5128.5	0.0733371	0.0596701	-1.22904	0.219056	0.260594	5147.91	4806.99	5041.41	4932.05	5465.3	5377.36	NoDiff
g1210.t1	2140.46	0.44899	0.0660494	-6.79779	1.06233e-11	3.67034e-11	1827.83	1736	1866.75	2371.05	2614.38	2426.74	NoDiff
g1211.t1	16509.2	-0.548417	0.0553981	9.89956	4.18108e-23	2.96104e-22	19546.8	18591.6	20691.4	13365.6	13035.2	13824.5	NoDiff
g1212.t1	3311.78	-0.72253	0.0646379	11.1781	5.21845e-29	5.21522e-28	4230.19	3881.47	4262.44	2393.99	2446.84	2655.72	NoDiff
g1213.t1	1293.03	-0.0816258	0.0764903	1.06714	0.285909	0.332918	1301.6	1245.28	1441.47	1226.82	1316.15	1226.89	NoDiff
g1214.t1	649.473	-0.491927	0.0874178	5.62731	1.8304e-08	4.89151e-08	721.979	778.827	775.766	527.615	566.241	526.413	NoDiff
g1215.t1	2174.52	-0.00416401	0.0639267	0.0651373	0.948065	0.95597	2246.02	2124.36	2163.81	2076.51	2278.4	2158.04	NoDiff
g1216.t1	197.072	-0.26202	0.150547	1.74045	0.0817795	0.105795	199.561	218.452	226.532	188.106	147.832	201.947	NoDiff
g1217.t1	1283.66	-0.00619167	0.0734916	0.0842501	0.932858	0.944377	1318.12	1257.94	1283.33	1374.55	1245.37	1222.66	NoDiff
g1218.t1	1121.1	0.201427	0.086548	-2.32735	0.0199468	0.0284609	997.805	1179.85	949.94	1238.75	1222.08	1138.17	NoDiff
g1219.t1	2514.23	-0.252893	0.0616902	4.09941	4.14213e-05	8.08862e-05	2670.56	2800.82	2730.14	2186.62	2392.19	2305.06	NoDiff
g1220.t1	673.572	0.221707	0.0899097	-2.46589	0.0136674	0.020021	596.141	671.184	597.319	767.106	717.657	692.026	NoDiff
g1221.t1	936.706	0.39192	0.0781875	-5.01257	5.37091e-07	1.26542e-06	828.75	791.491	811.028	1028.62	1124.42	1035.93	NoDiff
g1222.t1	5648.58	-0.606252	0.0599093	10.1195	4.52766e-24	3.41126e-23	6539.76	6823.71	7090.89	4214.49	4526.34	4696.32	NoDiff
g1223.t1	2605.64	0.290538	0.0699265	-4.1549	3.25424e-05	6.43793e-05	2275.25	2535.94	2220.44	2695.88	3014.87	2891.47	NoDiff
g1224.t2	4018.47	-1.50523	0.0810256	18.5773	4.90795e-77	2.39796e-75	6235.96	5456.01	6139.88	1886.57	2008.72	2383.65	Down
g1225.t1	11852.3	-1.21101	0.0833653	14.5265	8.22902e-48	1.85999e-46	17115.2	15060.5	17487.9	6562.61	6582.55	8305.16	Down
g1226.t1	8996.92	-0.33355	0.0526394	6.33651	2.3503e-10	7.35818e-10	9637.4	10244	10214.3	7949.09	7749.08	8187.71	NoDiff
g1227.t1	121.37	0.145392	0.195326	-0.744356	0.456661	0.507786	137.278	94.9789	114.335	137.639	100.346	143.644	NoDiff
g1228.t1	40012.5	-0.546297	0.0509886	10.7141	8.74132e-27	7.60464e-26	46698.6	47616.1	48181.9	32758.9	30968.5	33851	NoDiff
g1229.t1	611.402	-0.40695	0.0924722	4.40079	1.0786e-05	2.22956e-05	696.557	732.393	662.5	527.615	488.293	561.057	NoDiff
g1230.t1	2486.5	-0.168064	0.0579637	2.89947	0.00373797	0.00590868	2638.78	2572.87	2682.06	2329.76	2346.5	2349	NoDiff
g1231.t1	13017.5	0.246333	0.0477933	-5.15413	2.54813e-07	6.16882e-07	11647	11898.7	12179.3	14192.4	14051.2	14136.3	NoDiff
g1232.t1	814.189	0.0411222	0.0792325	-0.519007	0.603756	0.651782	772.822	828.427	805.686	813.903	841.298	822.996	NoDiff
g1233.t1	987.918	0.037825	0.0757458	-0.499367	0.617521	0.664948	980.01	1009.94	934.98	1027.7	968.523	1006.35	NoDiff
g1234.t1	710.667	-0.0858689	0.0818312	1.04934	0.294021	0.341706	724.521	727.116	743.71	679.935	690.778	697.941	NoDiff
g1235.t1	1512.15	0.0564997	0.0650413	-0.868675	0.385025	0.435539	1482.09	1495.39	1470.32	1510.35	1547.31	1567.41	NoDiff
g1236.t1	8931.06	-0.526928	0.0581508	9.06141	1.28779e-19	7.4689e-19	10706.4	9985.45	10941.9	7255.39	7006.34	7690.87	NoDiff
g1237.t1	1759.93	0.334272	0.0646297	-5.17211	2.31467e-07	5.62616e-07	1548.19	1575.59	1547.26	1900.33	1944.21	2043.97	NoDiff
g1238.t1	739.891	0.032526	0.0921219	-0.353076	0.724032	0.761004	719.437	662.742	812.097	790.046	727.512	727.515	NoDiff
g1239.t1	939.58	0.649043	0.0820277	-7.91248	2.52305e-15	1.10045e-14	743.587	787.27	664.637	1129.55	1153.98	1158.45	NoDiff
g1240.t1	1354.14	-0.335572	0.0733293	4.57624	4.73409e-06	1.01232e-05	1423.62	1612.53	1494.9	1248.84	1176.38	1168.59	NoDiff
g1241.t1	9065.17	0.221327	0.0575209	-3.84776	0.000119203	0.000223742	8359.96	7932.85	8820.87	9446.6	10161	9669.78	NoDiff
g1242.t1	723.125	-0.306848	0.107058	2.86618	0.00415458	0.00652459	746.13	810.487	842.016	711.133	526.819	702.166	NoDiff
g1243.t1	1036.55	-0.280057	0.0753486	3.71682	0.00020175	0.000368668	1066.44	1155.58	1187.16	932.272	941.644	936.221	NoDiff
g1244.t1	166.037	1.23625	0.16401	-7.53764	4.78568e-14	1.93872e-13	90.2474	107.643	98.3065	235.821	258.034	206.171	Up
g1245.t1	5262.38	-0.299076	0.0569896	5.2479	1.53845e-07	3.78894e-07	5644.91	5633.3	6138.81	4681.55	4637.44	4838.27	NoDiff
g1246.t1	5759.63	-0.0119728	0.0584585	0.204809	0.837722	0.864532	5629.66	5813.76	5906.94	5414.7	5723.33	6069.38	NoDiff
g1247.t1	1274.87	1.25258	0.0993504	-12.6077	1.91578e-36	2.69378e-35	883.407	748.223	632.581	1870.97	1882.39	1631.63	Up
g1248.t1	1456.68	0.547102	0.0679546	-8.05099	8.21248e-16	3.69867e-15	1147.79	1185.13	1217.08	1789.3	1704.1	1696.69	NoDiff
g1249.t1	1938.55	-0.507013	0.0667836	7.59188	3.15298e-14	1.29355e-13	2291.77	2267.89	2268.53	1497.51	1605.54	1700.07	NoDiff
g1250.t1	2176.61	0.0858169	0.0617972	-1.38869	0.164928	0.201301	2141.79	2120.14	2074.05	2210.48	2335.74	2177.47	NoDiff
g1251.t1	661.351	0.0179487	0.0936215	-0.191716	0.847965	0.873239	634.274	712.342	624.032	699.204	689.882	608.375	NoDiff
g1252.t1	2453.52	0.0762807	0.0642948	-1.18642	0.235456	0.27846	2455.74	2492.67	2218.31	2540.81	2531.96	2481.66	NoDiff
g1253.t1	3006.64	0.036787	0.0602351	-0.610724	0.541382	0.591019	3056.97	2796.6	3052.84	3004.19	3041.75	3087.5	NoDiff
g1254.t1	2917.59	-0.243017	0.0598707	4.05903	4.92765e-05	9.54547e-05	3214.59	3130.08	3144.74	2530.71	2730.86	2754.59	NoDiff
g1255.t1	1744.4	0.270672	0.0710624	-3.80893	0.000139567	0.000260551	1630.81	1651.58	1461.77	1997.59	1885.98	1838.64	NoDiff
g1256.t1	2090.83	0.363515	0.0692378	-5.25024	1.51902e-07	3.743e-07	1920.62	1816.21	1751.35	2202.22	2498.81	2355.76	NoDiff
g1257.t1	502.711	-1.03853	0.126107	8.23534	1.79056e-16	8.42502e-16	686.388	720.784	621.895	356.943	250.866	379.389	Down
g1258.t1	651.063	-0.461471	0.0868811	5.31153	1.08711e-07	2.71328e-07	752.485	715.508	795	546.884	544.738	551.762	NoDiff
g1259.t1	1665.83	0.485332	0.0656541	-7.39226	1.4435e-13	5.62175e-13	1454.13	1333.93	1378.43	1937.95	1950.48	1940.04	NoDiff
g1260.t1	412.99	0.332564	0.109856	-3.02727	0.00246774	0.00397882	377.514	397.856	321.633	454.207	486.501	440.227	NoDiff
g1261.t1	1429.15	-0.746989	0.0708943	10.5367	5.85386e-26	4.93295e-25	1745.21	1874.25	1753.49	1081.84	1011.53	1108.59	NoDiff
g1262.t1	893.649	-0.152007	0.0805979	1.88599	0.0592967	0.0783229	938.064	990.947	893.307	818.491	829.65	891.438	NoDiff
g1263.t1	8757.88	-1.05968	0.0631699	16.7752	3.70871e-63	1.24576e-61	11458.9	11765.8	12287.2	5357.81	5482.32	6195.28	Down
g1264.t1	296.99	0.104775	0.120332	-0.870715	0.38391	0.43438	303.79	293.379	261.794	327.58	306.415	288.978	NoDiff
g1265.t1	3134.42	-0.193671	0.0563341	3.43791	0.000586224	0.00101597	3290.85	3377.03	3364.86	2990.43	2842.85	2940.48	NoDiff
g1266.t1	187.928	0.120298	0.149581	-0.804236	0.42126	0.472517	203.374	174.128	163.488	215.634	178.294	192.652	NoDiff
g1267.t1	796.734	-0.0412054	0.0824238	0.49992	0.617131	0.664677	803.329	847.423	773.629	746.001	808.148	801.872	NoDiff
g1268.t1	829.468	0.445716	0.0898076	-4.96302	6.94065e-07	1.6234e-06	672.406	704.955	728.75	901.992	1067.97	900.733	NoDiff
g1269.t1	181.651	0.372295	0.159076	-2.34036	0.019265	0.0275532	151.26	188.903	134.637	209.211	183.67	222.226	NoDiff
g1270.t1	1175.8	0.372826	0.0837681	-4.45069	8.55954e-06	1.78609e-05	1094.41	1029.99	951.008	1440.62	1211.33	1327.44	NoDiff
g1271.t1	2132.16	-0.381197	0.0703362	5.41964	5.972e-08	1.52597e-07	2449.39	2232	2555.97	1892.07	1748	1915.54	NoDiff
g1272.t1	5486.53	-0.286739	0.0577828	4.96236	6.96428e-07	1.62814e-06	6323.67	5734.62	6034.09	4864.15	4834.55	5128.09	NoDiff
g1273.t1	1799.38	0.474916	0.0650469	-7.30113	2.85361e-13	1.09547e-12	1525.31	1460.56	1532.3	2025.12	2172.68	2080.3	NoDiff
g1274.t1	89.0598	0.618771	0.228525	-2.70768	0.0067756	0.0103322	83.8919	73.8725	53.4274	133.968	87.8032	101.396	NoDiff
g1275.t1	40264.9	0.75205	0.0551191	-13.6441	2.18901e-42	4.0724e-41	30154.1	28525.3	31325.6	50366.5	52765.2	48452.8	NoDiff
g1276.t1	598.781	0.336865	0.222413	-1.51459	0.129875	0.16216	573.261	473.839	540.686	830.42	504.42	670.057	NoDiff
g1277.t1	504.323	0.573398	0.101325	-5.659	1.5226e-08	4.10983e-08	395.309	452.733	367.581	613.868	608.351	588.096	NoDiff
g1278.t1	1373.65	-0.0393198	0.0731149	0.537781	0.590728	0.639945	1424.89	1376.14	1377.36	1275.45	1330.49	1457.56	NoDiff
g1279.t1	1759.45	0.495208	0.0693679	-7.13887	9.41016e-13	3.46263e-12	1470.65	1457.4	1453.23	2197.63	1925.4	2052.42	NoDiff
g1280.t1	3160.64	-0.401613	0.0674639	5.953	2.63263e-09	7.56628e-09	3463.72	3660.91	3668.33	2474.74	2855.4	2840.77	NoDiff
g1281.t1	384.776	0.173226	0.107194	-1.61602	0.106091	0.134476	359.718	376.75	348.347	438.608	390.635	394.599	NoDiff
g1282.t1	1392.21	0.00380176	0.069707	-0.0545392	0.956506	0.963162	1393.11	1350.81	1427.58	1324.08	1439.79	1417.85	NoDiff
g1283.t1	1143.3	0.184051	0.0770617	-2.38836	0.0169239	0.0244507	1053.73	1119.7	1037.56	1273.62	1128	1247.17	NoDiff
g1284.t1	1176.82	-0.505191	0.0831244	6.07753	1.22049e-09	3.61958e-09	1239.31	1421.52	1479.94	1002.93	905.806	1011.42	NoDiff
g1285.t2	555.706	-0.205358	0.0927326	2.21452	0.0267933	0.0375106	605.039	586.759	594.113	535.873	478.438	534.018	NoDiff
g1286.t1	800.918	0.0674931	0.0851696	-0.792454	0.428096	0.478996	761.383	822.095	762.944	802.892	773.206	882.988	NoDiff
g1287.t1	1267.64	-0.798111	0.0800819	9.96619	2.14291e-23	1.56103e-22	1606.66	1466.9	1755.63	915.755	895.951	964.95	NoDiff
g1288.t1	78693.4	0.559208	0.0625421	-8.94131	3.84583e-19	2.1681e-18	64021	58266.4	68604	89736.7	97094.2	94438.4	NoDiff
g1289.t1	2318.45	-0.348304	0.0601018	5.79523	6.82281e-09	1.89994e-08	2601.92	2518	2671.37	2011.36	2031.12	2076.92	NoDiff
g1290.t1	2612.92	0.365567	0.070276	-5.20188	1.97284e-07	4.82193e-07	2498.96	2271.05	2083.67	2928.03	3022.94	2872.88	NoDiff
g1291.t1	1533.62	-0.293347	0.0670605	4.37436	1.21788e-05	2.50143e-05	1639.71	1758.17	1668	1420.43	1360.95	1354.48	NoDiff
g1292.t1	1956.55	1.37238	0.0752161	-18.2458	2.23373e-74	1.04899e-72	1194.82	1048.99	1030.08	2805.07	2997.85	2662.48	Up
g1293.t1	1350.28	0.639771	0.0777116	-8.23263	1.83148e-16	8.5925e-16	974.926	1160.85	1029.01	1711.31	1594.79	1630.78	NoDiff
g1294.t1	14344.8	-0.679967	0.0607743	11.1884	4.64775e-29	4.65448e-28	16586.4	18124.1	18280.7	10866.1	10452.2	11759.4	NoDiff
g1295.t1	5560.3	0.157107	0.0538073	-2.91981	0.00350244	0.00554907	5273.75	5067.65	5432.5	5922.13	5734.98	5930.81	NoDiff
g1296.t1	678.554	-0.84715	0.0923948	9.1688	4.78296e-20	2.85972e-19	918.998	840.036	858.045	534.038	446.183	474.025	NoDiff
g1297.t1	1054.38	-0.0217399	0.0731201	0.297318	0.766224	0.800937	1076.61	1059.54	1051.45	1005.68	1059.91	1073.11	NoDiff
g1298.t1	4834.38	0.424035	0.0745336	-5.68918	1.27649e-08	3.47853e-08	3733.19	4467.17	4183.37	6045.09	5184.87	5392.57	NoDiff
g1299.t1	3887.79	-0.699671	0.0686017	10.199	2.00254e-24	1.5424e-23	4804.72	4511.5	5121.55	3069.34	2723.69	3095.95	NoDiff
g1300.t1	755.54	-0.950425	0.087507	10.8611	1.76552e-27	1.62664e-26	1011.79	937.125	1038.63	545.966	477.542	522.188	NoDiff
g1301.t1	1238.83	-0.411554	0.0857872	4.79738	1.60754e-06	3.6386e-06	1390.57	1293.82	1559.01	970.811	1081.41	1137.32	NoDiff
g1302.t1	2974.26	0.22791	0.0611834	-3.72504	0.000195285	0.000357801	2697.25	2745.95	2776.09	3015.2	3327.56	3283.53	NoDiff
g1303.t1	728.928	0.434654	0.0843221	-5.15469	2.54057e-07	6.1536e-07	603.767	606.81	648.609	875.381	812.627	826.376	NoDiff
g1304.t1	3528.32	1.33179	0.0714232	-18.6464	1.35049e-77	6.73437e-76	2070.6	1975.56	1973.61	5584.46	4911.6	4654.07	Up
g1305.t1	2565.63	0.254246	0.0631929	-4.02333	5.73818e-05	0.000110272	2408.71	2297.43	2315.54	2647.25	2943.2	2781.62	NoDiff
g1306.t1	3913.42	-0.261823	0.0587565	4.45607	8.34772e-06	1.74645e-05	4003.93	4420.74	4375.71	3573.1	3519.29	3587.72	NoDiff
g1307.t1	636.937	-0.157874	0.089156	1.77076	0.0766004	0.0996404	706.726	659.576	649.678	635.89	569.825	599.925	NoDiff
g1308.t1	1879.5	-0.00220342	0.0646481	0.0340832	0.972811	0.977053	1879.94	1862.64	1899.88	1978.33	1812.51	1843.71	NoDiff
g1309.t1	1789	0.0169933	0.0643305	-0.264156	0.79166	0.823275	1825.28	1760.28	1750.28	1846.19	1821.47	1730.49	NoDiff
g1310.t1	567.376	-0.00597124	0.100172	0.05961	0.952466	0.959408	502.08	628.971	572.742	601.022	551.906	547.537	NoDiff
g1311.t1	9293.44	-0.103761	0.0538848	1.92562	0.0541522	0.0722378	9665.36	9888.36	9328.43	9371.35	8676.39	8830.73	NoDiff
g1312.t1	289.698	0.415882	0.132443	-3.14009	0.00168893	0.00277681	207.188	294.435	241.492	349.602	325.23	320.242	NoDiff
g1313.t1	1124.4	-0.043962	0.0762594	0.57648	0.564291	0.61447	1051.19	1173.52	1197.84	1117.63	1128.9	1077.33	NoDiff
g1314.t1	30469.6	-0.329692	0.0541382	6.08983	1.13033e-09	3.36248e-09	32876.7	34895.3	34035.4	26946.9	25652.9	28410.3	NoDiff
g1315.t1	315.419	0.248674	0.129215	-1.92449	0.0542926	0.0724052	261.844	283.881	318.427	378.965	290.288	359.11	NoDiff
g1316.t1	1847.87	-0.580032	0.0646977	8.96526	3.09542e-19	1.75528e-18	2228.22	2168.69	2247.16	1438.78	1449.65	1554.74	NoDiff
g1317.t1	606.904	-0.658826	0.109001	6.04424	1.50116e-09	4.40869e-09	823.666	626.861	780.04	493.664	422.889	494.305	NoDiff
g1318.t1	2229.28	-0.0435595	0.0609081	0.715169	0.474505	0.525093	2247.29	2251	2289.9	2204.05	2267.65	2115.79	NoDiff
g1319.t1	1052.52	-0.0666416	0.0786281	0.847554	0.396686	0.447058	1052.46	1115.47	1062.14	957.965	1103.81	1023.25	NoDiff
g1320.t1	132.602	-0.163126	0.169018	0.965142	0.334474	0.38374	149.989	147.745	122.883	125.71	119.161	130.125	NoDiff
g1321.t1	1243.07	-0.201082	0.0746971	2.69197	0.00710319	0.0108236	1266.01	1338.15	1383.77	1163.5	1087.68	1219.28	NoDiff
g1322.t1	2464.43	0.182682	0.0666932	-2.73914	0.00615999	0.00947706	2329.91	2443.07	2153.13	2518.79	2729.07	2612.63	NoDiff
g1323.t1	2068.29	-0.246103	0.0634184	3.88062	0.000104192	0.000196406	2132.89	2274.22	2324.09	1929.69	1851.93	1896.95	NoDiff
g1324.t1	7320.46	-0.539285	0.0547921	9.84239	7.39351e-23	5.16798e-22	8437.49	8758.11	8823.01	5876.25	5758.28	6269.64	NoDiff
g1325.t1	576.017	0.189676	0.0993528	-1.90912	0.0562469	0.0747229	596.141	548.767	471.23	595.516	635.229	609.22	NoDiff
g1326.t1	2771.84	0.117591	0.064654	-1.81878	0.0689456	0.0902787	2854.87	2476.84	2647.86	2850.95	2892.13	2908.37	NoDiff
g1327.t2	1582.98	-0.103275	0.0709968	1.45465	0.145767	0.179912	1732.49	1681.13	1506.65	1533.29	1512.36	1531.92	NoDiff
g1328.t1	13492.7	-0.351811	0.0541707	6.4945	8.33113e-11	2.68115e-10	14737	15054.2	15597.6	11918.6	11271.1	12377.9	NoDiff
g1329.t1	7760.34	-0.482606	0.0596585	8.08948	5.9919e-16	2.71375e-15	9039.99	8474.23	9625.49	6346.06	6363.04	6713.25	NoDiff
g1330.t1	348.764	0.702497	0.116966	-6.006	1.90153e-09	5.5308e-09	263.116	260.664	272.48	478.982	390.635	426.707	NoDiff
g1331.t1	1782.88	0.0944721	0.0704578	-1.34083	0.179975	0.21818	1765.54	1756.05	1653.04	1701.21	1923.61	1897.79	NoDiff
g1332.t1	1722.37	0.526899	0.070223	-7.50323	6.22661e-14	2.50775e-13	1343.54	1522.83	1365.61	2098.53	2023.95	1979.75	NoDiff
g1333.t1	806.513	0.357336	0.0882454	-4.04935	5.13602e-05	9.92526e-05	707.997	726.061	687.077	998.339	833.234	886.368	NoDiff
g1334.t1	1066.51	0.325958	0.0852702	-3.82265	0.000132025	0.000246852	999.076	1001.5	839.879	1171.76	1258.81	1128.03	NoDiff
g1335.t1	787.805	0.166661	0.08585	-1.9413	0.0522215	0.0698549	774.093	759.831	693.488	877.217	843.986	778.213	NoDiff
g1336.t1	1447.4	-0.156283	0.0770052	2.02951	0.0424067	0.0574569	1654.96	1527.05	1396.59	1402.08	1407.54	1296.18	NoDiff
g1337.t1	494.271	0.122832	0.104469	-1.17577	0.239686	0.283116	435.984	535.048	447.722	523.027	485.605	538.243	NoDiff
g1338.t1	728.917	-0.42956	0.084857	5.06216	4.14525e-07	9.90152e-07	880.865	797.823	832.399	590.928	635.229	636.259	NoDiff
g1339.t1	17677	-0.18032	0.0563519	3.19989	0.0013748	0.00228205	19630.7	18698.2	18013.6	16045.9	17519.4	16154	NoDiff
g1340.t1	1894.32	-0.293332	0.0658883	4.45196	8.50893e-06	1.77634e-05	2021.03	2082.15	2155.26	1623.22	1701.41	1782.88	NoDiff
g1341.t1	939.08	0.658243	0.079525	-8.27719	1.2612e-16	6.00437e-16	738.503	744.001	703.105	1126.8	1219.39	1102.68	NoDiff
g1342.t1	6704.86	0.233404	0.0575477	-4.05584	4.99546e-05	9.66909e-05	6152.07	5825.37	6513.87	7037.92	7380.84	7319.09	NoDiff
g1343.t1	2308.03	-0.316509	0.065363	4.84232	1.28329e-06	2.92796e-06	2533.28	2450.46	2697.02	2056.32	1965.72	2145.37	NoDiff
g1344.t1	3139.09	0.406389	0.0558565	-7.27558	3.44936e-13	1.31685e-12	2647.68	2692.12	2758.99	3530.89	3605.31	3599.55	NoDiff
g1345.t1	3619.1	-0.635653	0.0550145	11.5543	7.02361e-31	7.60027e-30	4306.45	4389.08	4514.62	2881.23	2820.45	2802.75	NoDiff
g1346.t1	1705.19	-0.953802	0.0711224	13.4107	5.23372e-41	9.20563e-40	2141.79	2184.52	2420.26	1200.21	1120.83	1163.52	NoDiff
g1347.t1	453.05	0.300508	0.0988146	-3.04113	0.00235692	0.00381157	408.02	422.129	387.883	500.087	515.172	485.01	NoDiff
g1348.t1	5812.78	-0.0686622	0.050977	1.34693	0.178004	0.215954	5984.29	5953.07	5916.55	5540.41	5703.62	5778.72	NoDiff
g1349.t1	357.698	0.650892	0.120794	-5.38845	7.10663e-08	1.79973e-07	322.857	265.941	247.903	466.136	402.282	441.072	NoDiff
g1350.t1	10286.7	-0.42436	0.0531604	7.98264	1.43235e-15	6.33877e-15	11528.8	11446	12390.9	8681.32	8694.31	8978.6	NoDiff
g1351.t1	2240.04	-0.062736	0.0676954	0.926739	0.354062	0.404105	2421.43	2279.49	2167.02	2276.54	2063.37	2232.4	NoDiff
g1352.t1	78.5124	1.31742	0.234418	-5.61995	1.91016e-08	5.09903e-08	44.4881	37.9916	52.3589	131.215	98.5546	106.466	Up
g1353.t1	71106.5	-0.742546	0.066977	11.0866	1.45738e-28	1.41553e-27	91209.6	81606.9	94221.4	49833.4	52104.9	57662.9	NoDiff
g1354.t1	6318.67	-0.648332	0.0651827	9.94639	2.61505e-23	1.89357e-22	7032.94	8223.06	7886.96	4973.34	4707.33	5088.38	NoDiff
g1355.t1	353.373	0.175926	0.128921	-1.36461	0.172376	0.209546	381.327	335.592	279.96	332.168	421.097	370.095	NoDiff
g1356.t1	1028.18	-0.377013	0.0791583	4.76277	1.90954e-06	4.28208e-06	1160.5	1105.98	1219.21	901.074	836.818	945.516	NoDiff
g1357.t1	15385	-0.76173	0.0719315	10.5897	3.3282e-26	2.85941e-25	18533.8	19499.2	20031	11972.7	9963.87	12309.4	NoDiff
g1358.t1	3445.1	-0.300502	0.0704386	4.26615	1.98878e-05	4.00489e-05	3930.21	3526.88	3952.56	2872.98	3044.44	3343.53	NoDiff
g1359.t1	1350.41	-0.872783	0.0877398	9.94741	2.58843e-23	1.8771e-22	1803.68	1806.71	1630.61	1047.89	821.587	991.989	NoDiff
g1360.t1	4426.61	-0.316298	0.0667537	4.73828	2.15538e-06	4.79778e-06	5127.57	4760.55	4843.73	3574.93	4115.1	4137.79	NoDiff
g1361.t1	1344.47	0.409858	0.0689651	-5.94298	2.79893e-09	8.01565e-09	1142.71	1180.9	1140.14	1521.37	1590.31	1491.36	NoDiff
g1362.t1	327.693	0.163142	0.11363	-1.43574	0.151077	0.185752	316.501	314.486	297.057	326.662	341.357	370.095	NoDiff
g1363.t1	908.576	0.0637088	0.0912109	-0.698478	0.484879	0.53547	954.588	931.849	780.04	1001.09	878.928	904.958	NoDiff
g1364.t1	80.6913	0.574214	0.230354	-2.49274	0.012676	0.0186648	82.6208	58.0427	54.496	110.111	99.4505	79.4267	NoDiff
g1365.t1	515.042	0.262961	0.10178	-2.58362	0.00977696	0.0145915	500.809	461.175	443.448	619.374	518.756	546.692	NoDiff
g1366.t1	1654.52	1.00126	0.0765599	-13.0781	4.39281e-39	7.08267e-38	1210.08	1109.14	990.545	2269.2	2212.1	2136.07	Up
g1367.t1	1453.25	0.928289	0.0686247	-13.527	1.08296e-41	1.95458e-40	1046.11	994.113	964.899	1890.24	1942.42	1881.74	NoDiff
g1368.t1	2109.35	-0.157531	0.0748247	2.10533	0.0352625	0.0483734	2397.27	1981.89	2296.31	1925.11	1998.87	2056.64	NoDiff
g1369.t1	1839.12	0.213772	0.0691795	-3.0901	0.00200089	0.0032697	1700.72	1595.65	1813.33	1895.74	2013.2	2016.09	NoDiff
g1370.t1	5852.06	0.107289	0.0541544	-1.98117	0.0475726	0.0640615	5623.3	5693.46	5587.44	5801.93	6110.38	6295.83	NoDiff
g1371.t1	2010.89	-0.390196	0.0638028	6.11566	9.61594e-10	2.87824e-09	2263.81	2243.61	2335.85	1809.49	1659.3	1753.3	NoDiff
g1372.t1	1542.93	-0.100748	0.0666068	1.51259	0.130385	0.162754	1633.35	1544.99	1612.44	1540.63	1471.15	1455.03	NoDiff
g1373.t1	4785.83	-0.0915005	0.0594109	1.54013	0.123528	0.155076	5009.36	4725.73	5078.81	4371.4	4739.58	4790.11	NoDiff
g1374.t2	416.58	0.851932	0.103994	-8.19214	2.56625e-16	1.19313e-15	288.537	309.209	292.782	545.049	551.01	512.894	NoDiff
g1375.t1	11018.9	-0.675244	0.0546958	12.3455	5.1539e-35	6.73767e-34	13026.1	13535.6	14092	8563.87	8125.38	8770.74	NoDiff
g1376.t1	1831.53	0.224939	0.0628651	-3.57812	0.000346069	0.000613387	1733.77	1686.4	1647.7	1985.67	2000.66	1934.97	NoDiff
g1377.t1	13422.6	-0.205917	0.0499728	4.12058	3.77914e-05	7.41269e-05	13910.8	14339.7	14884.9	12346.2	12401.8	12652.5	NoDiff
g1378.t1	998.472	0.517192	0.0842007	-6.14237	8.12991e-10	2.44251e-09	882.136	791.491	791.795	1280.96	1132.48	1111.97	NoDiff
g1379.t2	67.4217	0.8449	0.24273	-3.48082	0.00049989	0.000874492	54.6568	46.4341	43.8105	97.2646	91.387	70.9771	NoDiff
g1380.t1	3773.89	-0.426986	0.0557382	7.66056	1.85118e-14	7.70577e-14	4310.26	4451.35	4222.9	3195.05	3307.85	3155.94	NoDiff
g1381.t1	1012.25	0.891118	0.0843276	-10.5673	4.22307e-26	3.6154e-25	720.708	716.563	690.282	1451.63	1261.5	1232.8	NoDiff
g1382.t1	666.964	0.454457	0.0862161	-5.27114	1.35582e-07	3.36313e-07	541.484	558.265	587.702	775.364	792.02	746.949	NoDiff
g1383.t1	14962.6	-1.0872	0.0653884	16.6268	4.4546e-62	1.42695e-60	21129.3	18633.8	21282.3	9664.98	8943.38	10121.8	Down
g1384.t1	3381.41	0.14991	0.0544531	-2.75301	0.00590498	0.00911663	3214.59	3200.79	3202.44	3508.87	3620.54	3541.25	NoDiff
g1385.t1	1981.83	-0.874624	0.0688172	12.7094	5.24451e-37	7.61792e-36	2692.17	2372.36	2630.77	1414.92	1425.46	1355.32	NoDiff
g1386.t1	8637.92	-2.895	0.068507	42.2584	0	0	16536.9	14515.9	14634.8	1922.35	2009.62	2207.89	Down
g1387.t1	1275.24	-0.154604	0.0690682	2.23843	0.0251929	0.0353929	1334.64	1313.87	1381.63	1218.56	1226.56	1176.19	NoDiff
g1388.t1	2813.41	-0.32086	0.0595663	5.3866	7.18031e-08	1.81743e-07	3168.83	3081.54	3125.5	2515.12	2389.5	2599.96	NoDiff
g1389.t1	2622.06	-0.070503	0.0635232	1.10988	0.267051	0.312994	2786.23	2603.48	2670.3	2591.28	2411	2670.09	NoDiff
g1390.t1	244.285	0.429975	0.130679	-3.29031	0.00100076	0.00168842	208.459	229.005	186.996	270.689	285.808	284.753	NoDiff
g1391.t1	631.41	-0.355175	0.0971292	3.65673	0.000255455	0.000460714	788.075	716.563	622.964	548.719	567.137	545.002	NoDiff
g1392.t1	2034.14	0.109456	0.0636753	-1.71897	0.0856198	0.11032	2021.03	1852.09	1999.25	2077.43	2134.15	2120.86	NoDiff
g1393.t1	1480.29	-0.0827412	0.076654	1.07941	0.280404	0.327306	1535.48	1563.99	1468.19	1585.6	1382.45	1346.03	NoDiff
g1394.t1	1175.2	0.015219	0.0732094	-0.207884	0.83532	0.862421	1123.64	1171.41	1210.67	1240.58	1155.78	1149.15	NoDiff
g1395.t1	3493.07	-0.625672	0.0607612	10.2972	7.25295e-25	5.7892e-24	4218.75	4013.39	4484.7	2732.58	2699.5	2809.51	NoDiff
g1396.t1	419.581	-0.275134	0.124623	2.20774	0.0272627	0.0381126	462.677	478.061	437.036	454.207	375.403	310.102	NoDiff
g1397.t1	2792.58	-0.566738	0.0867136	6.53575	6.32923e-11	2.06158e-10	3051.89	3449.85	3499.5	2466.48	1908.38	2379.42	NoDiff
g1398.t1	503.03	-0.250279	0.1185	2.11206	0.034681	0.0476433	556.737	539.269	543.891	520.274	362.86	495.149	NoDiff
g1399.t1	500.702	-0.377641	0.111457	3.38823	0.00070346	0.00120618	577.075	641.635	478.71	455.125	444.392	407.273	NoDiff
g1400.t1	641.301	-1.14149	0.0919583	12.4131	2.21907e-35	2.98157e-34	893.576	899.134	854.839	434.938	367.34	397.979	Down
g1401.t1	660.342	0.326392	0.0913847	-3.57163	0.000354772	0.000628123	582.159	617.363	557.782	789.128	732.888	682.732	NoDiff
g1402.t1	1277.84	-0.380834	0.0752864	5.05848	4.22617e-07	1.00848e-06	1363.88	1500.67	1471.39	1057.06	1087.68	1186.33	NoDiff
g1403.t1	6156.2	-0.653997	0.0514073	12.7219	4.47143e-37	6.53424e-36	7568.07	7378.81	7637.99	4828.36	4668.8	4855.17	NoDiff
g1404.t1	1789.04	0.485316	0.0706738	-6.86699	6.55705e-12	2.29331e-11	1521.49	1381.42	1570.77	2004.02	2176.26	2080.3	NoDiff
g1405.t1	1979.75	0.628102	0.0669154	-9.3865	6.20272e-21	3.90658e-20	1592.68	1605.14	1469.25	2502.27	2304.39	2404.77	NoDiff
g1406.t1	1240.14	-0.164991	0.0730044	2.26002	0.0238203	0.0336013	1239.31	1379.3	1313.25	1150.66	1144.13	1214.21	NoDiff
g1407.t1	1723.08	0.0475808	0.0662517	-0.718183	0.472644	0.523513	1686.74	1761.33	1635.95	1681.94	1796.38	1776.12	NoDiff
g1408.t1	1506.3	0.0929088	0.0723718	-1.28377	0.199222	0.239057	1471.92	1398.3	1503.45	1647.99	1448.75	1567.41	NoDiff
g1409.t1	1245.24	0.985576	0.0713936	-13.8048	2.38327e-43	4.64833e-42	837.648	833.704	835.605	1676.44	1697.83	1590.22	NoDiff
g1410.t1	850.914	-0.118334	0.0863226	1.37084	0.170426	0.207489	831.292	933.959	891.17	846.936	743.639	858.484	NoDiff
g1412.t1	1660.36	-0.671614	0.071582	9.38245	6.44602e-21	4.04402e-20	1963.83	2182.4	1972.54	1351.61	1231.93	1259.84	NoDiff
g1413.t1	1233.01	-0.186944	0.0785514	2.37989	0.0173178	0.0249751	1253.29	1343.42	1341.03	1047.89	1232.83	1179.57	NoDiff
g1414.t1	712.001	0.29853	0.0961443	-3.10502	0.00190266	0.00311339	714.352	594.146	609.073	850.607	723.928	779.903	NoDiff
g1415.t1	602.351	0.219623	0.0917638	-2.39335	0.0166951	0.0241563	584.701	546.656	539.617	605.61	652.252	685.267	NoDiff
g1416.t1	597.717	0.674572	0.111161	-6.06845	1.29154e-09	3.81858e-09	420.731	536.103	423.145	823.996	667.483	714.84	NoDiff
g1417.t1	6141.95	-0.239726	0.0588946	4.07042	4.69284e-05	9.11984e-05	6584.24	6494.45	6875.04	5279.82	5699.14	5918.98	NoDiff
g1418.t1	2196.13	-0.0170224	0.0617191	0.275804	0.782698	0.815753	2104.92	2246.78	2273.87	2160.93	2209.41	2180.85	NoDiff
g1419.t1	1001.2	0.0935458	0.073963	-1.26476	0.205956	0.246342	949.504	955.066	1001.23	1020.36	1052.74	1028.32	NoDiff
g1420.t1	1039.33	0.0386471	0.0782634	-0.493808	0.621442	0.668335	940.606	1046.88	1086.71	1075.42	1057.22	1029.17	NoDiff
g1421.t1	3894.83	-0.799082	0.0596885	13.3875	7.15086e-41	1.2442e-39	5221.64	4742.61	4877.92	2744.51	2898.4	2883.87	NoDiff
g1422.t1	580.948	0.48138	0.0937883	-5.13263	2.85723e-07	6.89641e-07	481.743	463.286	509.698	639.561	723.032	668.367	NoDiff
g1423.t1	816.218	0.041868	0.0819734	-0.510751	0.609525	0.657363	758.84	860.087	792.863	830.42	843.09	812.011	NoDiff
g1424.t1	2609.15	0.646309	0.0619574	-10.4315	1.78038e-25	1.46958e-24	2110.01	2049.43	1944.76	3172.11	3295.31	3083.28	NoDiff
g1425.t1	2115.03	1.22639	0.0713663	-17.1844	3.47661e-66	1.31378e-64	1320.66	1254.78	1225.63	2847.28	3212.88	2828.94	Up
g1426.t1	4725.62	-0.089608	0.0560011	1.60011	0.109574	0.138601	4982.67	4718.34	4917.46	4385.17	4686.72	4663.36	NoDiff
g1427.t1	1521.9	0.155583	0.0729705	-2.13214	0.0329952	0.0454177	1332.1	1429.96	1555.81	1619.55	1558.95	1635.01	NoDiff
g1428.t1	5838.71	-0.552467	0.0712732	7.7514	9.08872e-15	3.84957e-14	6521.96	7029.49	7276.82	5057.76	4222.62	4923.61	NoDiff
g1429.t1	4147.23	0.086049	0.0623515	-1.38006	0.167567	0.204265	4044.61	4022.88	4003.85	3947.47	4544.26	4320.31	NoDiff
g1430.t1	996.833	0.442598	0.0764305	-5.79086	7.00268e-09	1.9489e-08	878.323	800.989	856.976	1184.61	1125.31	1134.79	NoDiff
g1431.t1	922.609	-0.213282	0.0781763	2.72822	0.00636777	0.00976183	1021.96	1000.44	949.94	896.486	841.298	825.531	NoDiff
g1432.t2	517.906	0.311314	0.0987027	-3.15406	0.00161018	0.00265183	491.912	472.784	423.145	536.791	591.328	591.475	NoDiff
g1433.t1	3304.81	0.375239	0.0662526	-5.66376	1.48094e-08	4.00409e-08	3004.86	2966.51	2662.82	3518.96	3816.75	3858.96	NoDiff
g1434.t1	828.171	-0.993641	0.102622	9.6825	3.57857e-22	2.4243e-21	1178.3	1076.43	1054.66	516.604	486.501	656.538	NoDiff
g1435.t1	407.78	-0.158317	0.117136	1.35156	0.176516	0.214309	466.49	418.963	406.048	395.482	327.918	431.777	NoDiff
g1436.t1	1052.99	-0.268208	0.0743173	3.60895	0.000307435	0.000548434	1168.13	1118.64	1165.79	934.107	929.997	1001.28	NoDiff
g1437.t1	3930.11	-0.387779	0.058236	6.65874	2.7618e-11	9.25767e-11	4546.69	4334.2	4485.77	3425.37	3239.76	3548.85	NoDiff
g1438.t1	4763.95	-0.188636	0.0653467	2.8867	0.0038931	0.00613186	4764.04	5533.05	4926.01	4479.68	4282.64	4598.3	NoDiff
g1439.t1	881.315	0.482275	0.0782322	-6.16466	7.06344e-10	2.13938e-09	732.148	751.389	722.339	1008.43	1069.77	1003.82	NoDiff
g1440.t1	580.549	0.458104	0.0946488	-4.84004	1.29812e-06	2.96041e-06	527.502	455.899	485.121	704.71	674.651	635.414	NoDiff
g1441.t1	4631.84	-0.0467093	0.0604781	0.772333	0.439917	0.491087	4894.97	4500.95	4726.19	4719.17	4288.92	4660.83	NoDiff
g1442.t1	2716.84	-0.537107	0.0617733	8.69481	3.47404e-18	1.83249e-17	3417.96	3114.25	3120.16	2237.09	2182.54	2229.02	NoDiff
g1443.t1	279.767	-0.0322232	0.127232	0.253264	0.800064	0.830959	298.706	240.613	309.879	280.783	271.473	277.149	NoDiff
g1444.t1	1470.72	-0.353308	0.0672837	5.25102	1.51256e-07	3.72898e-07	1712.16	1647.36	1591.07	1290.13	1316.15	1267.45	NoDiff
g1445.t1	1267.67	0.605899	0.0708025	-8.55759	1.15252e-17	5.85583e-17	974.926	1026.83	1012.98	1545.22	1573.29	1472.77	NoDiff
g1446.t1	621.488	-0.876562	0.114395	7.66257	1.82255e-14	7.59317e-14	871.967	749.278	793.932	460.63	351.213	501.909	NoDiff
g1447.t1	2943.19	0.0994912	0.0637803	-1.5599	0.118783	0.149467	2961.64	2836.7	2728	3230.84	2908.26	2993.71	NoDiff
g1448.t1	1064.21	-1.72023	0.089992	19.1154	1.8815e-81	1.05823e-79	1554.54	1839.42	1504.52	478.065	487.397	521.343	Down
g1449.t1	13720	-0.459895	0.0516721	8.90026	5.57155e-19	3.09766e-18	15630.6	15626.1	16408.6	11436.8	11221.8	11996	NoDiff
g1450.t1	6951.42	0.0622237	0.050275	-1.23767	0.215839	0.257147	6711.35	6728.73	6963.73	7197.58	7016.19	7090.95	NoDiff
g1451.t1	359.714	-0.225669	0.107954	2.09042	0.0365802	0.0500816	392.767	402.077	368.649	321.157	344.941	328.691	NoDiff
g1452.t1	231.704	0.543617	0.146514	-3.71035	0.000206976	0.000377221	169.055	231.115	164.556	289.041	280.433	256.024	NoDiff
g1453.t1	1986.88	0.793677	0.0625014	-12.6986	6.02296e-37	8.67055e-36	1506.24	1418.35	1438.27	2483	2533.75	2541.65	NoDiff
g1454.t1	1644.43	0.133284	0.0686621	-1.94116	0.0522388	0.0698587	1656.23	1534.44	1516.27	1735.16	1779.36	1645.15	NoDiff
g1455.t1	11599.4	-0.262322	0.0580126	4.52181	6.13133e-06	1.29905e-05	12145.3	12809.5	12997.8	10034.8	10361.7	11247.3	NoDiff
g1456.t1	14191.9	-0.314311	0.0577606	5.44162	5.27973e-08	1.3548e-07	15689.1	15344.4	16162.9	12339.8	12032.6	13582.8	NoDiff
g1457.t1	771.389	1.16973	0.0953702	-12.2651	1.39365e-34	1.77398e-33	430.899	531.882	459.476	1041.47	1154.88	1009.73	Up
g1458.t1	2989.55	0.163645	0.076014	-2.15282	0.0313329	0.0432649	2942.57	2856.75	2662.82	2786.72	3394.76	3293.67	NoDiff
g1459.t1	2976.14	-0.268451	0.0673426	3.98635	6.7097e-05	0.000128027	3055.7	3399.19	3300.75	2506.86	2758.63	2835.7	NoDiff
g1460.t1	8415.16	-0.134541	0.0526293	2.55639	0.0105764	0.0157023	8935.76	8486.89	9000.38	7977.53	7819.86	8270.52	NoDiff
g1461.t1	627.771	0.0901245	0.0864888	-1.04204	0.297394	0.34546	597.412	593.091	633.649	653.325	648.668	640.483	NoDiff
g1462.t1	1291.18	-0.571104	0.0836114	6.83046	8.46451e-12	2.93918e-11	1540.56	1527.05	1563.29	1067.16	905.806	1143.24	NoDiff
g1463.t1	1399.52	-0.130784	0.0711456	1.83825	0.0660251	0.0866893	1424.89	1513.33	1450.02	1258.93	1403.06	1346.87	NoDiff
g1464.t1	2281.9	-0.0567055	0.066853	0.848212	0.39632	0.446749	2502.78	2176.07	2303.79	2193.96	2289.15	2225.64	NoDiff
g1465.t1	2499.63	-0.328716	0.0639876	5.13719	2.78876e-07	6.74125e-07	2821.82	2606.64	2921.41	2273.79	2178.06	2196.06	NoDiff
g1466.t1	1025.62	-0.38456	0.0738211	5.20935	1.89508e-07	4.64362e-07	1174.49	1195.68	1114.5	890.063	896.847	882.143	NoDiff
g1467.t1	1083.44	0.6443	0.0791611	-8.1391	3.98237e-16	1.82758e-15	901.202	788.325	848.428	1302.06	1393.2	1267.45	NoDiff
g1468.t1	1387.65	0.274374	0.0850411	-3.22637	0.00125373	0.00208897	1264.73	1121.81	1381.63	1649.83	1461.3	1446.58	NoDiff
g1469.t1	1139.35	-0.363121	0.0793865	4.57409	4.78286e-06	1.0223e-05	1295.24	1180.9	1369.88	1050.64	954.188	985.229	NoDiff
g1470.t1	304.835	0.514241	0.128247	-4.00978	6.07748e-05	0.000116469	285.995	230.06	238.286	401.905	329.71	343.056	NoDiff
g1471.t1	431.475	1.23737	0.118452	-10.4462	1.52545e-25	1.26563e-24	279.64	282.826	209.436	594.599	647.772	574.576	Up
g1472.t1	59.8656	0.175135	0.246738	-0.709801	0.477827	0.528407	66.0967	46.4341	56.6331	60.561	62.7166	66.7522	NoDiff
g1474.t1	547.706	-0.217619	0.0916011	2.37572	0.0175147	0.0252139	591.057	568.818	606.936	498.252	527.715	493.46	NoDiff
g1475.t1	1235.94	-0.172282	0.0764482	2.25357	0.024223	0.0341196	1343.54	1240	1346.37	1182.77	1076.93	1226.04	NoDiff
g1476.t1	858.676	0.435174	0.0808885	-5.37992	7.45177e-08	1.8822e-07	784.262	707.065	700.968	966.223	984.65	1008.89	NoDiff
g1477.t1	1289.1	-0.858467	0.0686754	12.5004	7.43186e-36	1.02416e-34	1690.55	1638.91	1656.25	894.651	927.309	926.927	NoDiff
g1478.t1	1510.44	0.745705	0.0728199	-10.2404	1.30686e-24	1.02121e-23	1135.08	1198.84	1051.45	1960.89	1904.79	1811.6	NoDiff
g1479.t1	937.083	1.01355	0.0920303	-11.0132	3.30052e-28	3.14884e-27	615.207	634.248	612.278	1375.47	1291.07	1094.23	Up
g1480.t1	5090.88	0.871702	0.0680444	-12.8108	1.42686e-37	2.12361e-36	3534.9	3447.73	3810.44	6577.29	7116.54	6058.4	NoDiff
g1481.t1	1597.83	-0.624194	0.0674423	9.25523	2.13776e-20	1.29578e-19	1860.87	1939.68	2013.15	1281.87	1210.43	1280.97	NoDiff
g1482.t1	1085.56	-0.636863	0.0727953	8.74869	2.15843e-18	1.14855e-17	1266.01	1358.2	1338.89	851.524	852.945	845.81	NoDiff
g1483.t1	172.643	-1.77914	0.160299	11.0989	1.26979e-28	1.24837e-27	268.2	284.937	248.972	85.3359	68.9882	79.4267	Down
g1484.t1	322.087	0.24595	0.112536	-2.18553	0.0288502	0.040181	293.622	287.047	303.468	354.19	335.086	359.11	NoDiff
g1485.t1	2397.44	0.0902566	0.0616967	-1.46291	0.143493	0.177479	2221.86	2412.46	2331.57	2487.59	2403.84	2527.29	NoDiff
g1486.t1	7471.51	-0.0550107	0.0696401	0.789928	0.42957	0.480534	7442.23	8361.31	7037.46	6965.43	7839.57	7183.05	NoDiff
g1487.t1	8799.71	0.276486	0.0547639	-5.0487	4.44832e-07	1.05941e-06	8087.94	7789.33	8001.29	9105.25	9978.2	9836.24	NoDiff
g1488.t1	554.383	0.0159917	0.0951652	-0.168042	0.86655	0.889349	605.039	519.218	531.069	553.307	575.2	542.468	NoDiff
g1489.t1	1144.67	-0.176419	0.0704305	2.50487	0.0122498	0.0180537	1191.01	1216.79	1235.24	1083.67	1086.79	1054.52	NoDiff
g1490.t1	10112.4	0.237853	0.0504304	-4.71646	2.3998e-06	5.31494e-06	9031.09	9212.95	9596.63	10750.5	11016.6	11066.5	NoDiff
g1491.t1	184.424	0.92043	0.152901	-6.01978	1.74654e-09	5.10147e-09	124.567	147.745	110.061	236.738	235.635	251.8	NoDiff
g1492.t1	1487.3	0.896136	0.0675463	-13.267	3.59747e-40	6.10561e-39	1049.92	1063.76	1005.5	1942.54	1970.2	1891.88	NoDiff
g1493.t1	35.5538	0.558859	0.35007	-1.59642	0.110395	0.13953	36.8616	33.7703	16.0282	38.5388	34.0461	54.0778	NoDiff
g1494.t1	1518.88	0.361024	0.0665363	-5.42597	5.76397e-08	1.47593e-07	1325.75	1290.66	1373.08	1725.07	1667.36	1731.33	NoDiff
g1495.t4	327.126	0.214988	0.113046	-1.90176	0.0572022	0.0758462	289.808	310.264	307.742	345.932	372.716	336.296	NoDiff
g1496.t1	1310.57	-0.298451	0.0724155	4.12136	3.76634e-05	7.39659e-05	1394.39	1489.06	1452.16	1251.59	1141.44	1134.79	NoDiff
g1497.t1	2495.5	1.07078	0.0626867	-17.0815	2.03944e-65	7.30724e-64	1671.48	1589.31	1569.7	3462.99	3445.83	3233.68	Up
g1498.t1	1185.94	1.17675	0.0745301	-15.7889	3.70775e-56	1.05496e-54	732.148	760.887	689.214	1641.57	1689.76	1602.05	Up
g1499.t1	1080.94	0.26804	0.0736581	-3.63898	0.000273723	0.000491644	926.624	1014.16	1000.16	1187.36	1171.01	1186.33	NoDiff
g1500.t1	335.993	0.311284	0.114744	-2.71286	0.00667047	0.0101879	282.182	321.873	294.919	391.811	344.941	380.234	NoDiff
g1501.t1	3043.1	0.28181	0.0656416	-4.29317	1.76142e-05	3.56186e-05	2884.1	2596.09	2762.2	3172.11	3546.17	3297.9	NoDiff
g1502.t1	6431.41	-0.0448399	0.0521318	0.860125	0.38972	0.440232	6368.16	6444.85	6779.94	6331.38	6277.03	6387.09	NoDiff
g1503.t1	5951.18	-0.0699512	0.0581752	1.20242	0.2292	0.271725	6085.98	5898.19	6302.3	5523.9	6125.62	5771.11	NoDiff
g1504.t1	723.953	-0.304359	0.0844966	3.60202	0.000315751	0.000562123	780.449	815.763	803.549	612.951	686.298	644.708	NoDiff
g1505.t1	852.346	0.344373	0.0784958	-4.38715	1.14845e-05	2.36789e-05	765.196	753.499	735.161	919.426	978.378	962.415	NoDiff
g1506.t1	386.817	0.565952	0.118623	-4.771	1.83311e-06	4.11451e-06	360.989	312.375	263.932	488.158	441.704	453.746	NoDiff
g1507.t1	529.585	-0.111807	0.0931742	1.19998	0.230148	0.272649	517.333	566.708	565.262	523.027	499.045	506.134	NoDiff
g1508.t1	311.73	-0.112322	0.12078	0.92997	0.352386	0.402573	327.941	303.933	339.798	327.58	266.097	305.032	NoDiff
g1509.t1	2152.51	-0.251606	0.0648682	3.87873	0.000105002	0.000197701	2257.45	2261.55	2499.34	1957.22	1949.59	1989.89	NoDiff
g1510.t1	2654.18	0.390008	0.0608925	-6.40487	1.50499e-10	4.77355e-10	2248.56	2287.94	2355.08	3006.94	3137.62	2888.94	NoDiff
g1511.t1	577.92	0.192773	0.0890276	-2.16532	0.0303629	0.0420939	556.737	524.495	537.48	605.61	628.061	615.135	NoDiff
g1512.t1	163.219	0.507479	0.159558	-3.18053	0.00147005	0.00243182	142.362	123.473	138.911	211.046	166.647	196.877	NoDiff
g1513.t1	364.66	0.446867	0.113515	-3.93664	8.26317e-05	0.000156864	305.061	332.426	288.508	393.646	410.345	457.971	NoDiff
g1514.t1	651.474	0.540871	0.0913198	-5.92282	3.16464e-09	9.02557e-09	503.351	567.763	520.383	720.309	802.772	794.267	NoDiff
g1515.t1	20766.9	-0.36406	0.0480145	7.58229	3.39519e-14	1.39174e-13	23072.8	23106.3	23940.8	18086.6	17802.5	18592.6	NoDiff
g1516.t1	953.528	-0.0290652	0.0832164	0.349273	0.726884	0.763837	962.215	1024.72	901.855	993.751	964.939	873.694	NoDiff
g1517.t1	326.463	0.222833	0.116295	-1.9161	0.0553524	0.0736155	320.315	283.881	300.262	342.261	381.675	330.381	NoDiff
g1518.t1	1602.68	0.313907	0.0690065	-4.54895	5.39146e-06	1.14782e-05	1454.13	1498.56	1334.62	1815.91	1757.86	1754.99	NoDiff
g1519.t1	2329.35	0.874142	0.0654274	-13.3605	1.02899e-40	1.78395e-39	1760.46	1628.36	1547.26	3063.84	3024.73	2951.46	NoDiff
g1520.t1	2495.67	-0.0241623	0.0642928	0.375817	0.707053	0.745589	2514.21	2521.16	2514.29	2348.11	2652.01	2424.2	NoDiff
g1521.t1	8002.82	-0.32662	0.0539428	6.05493	1.40482e-09	4.13328e-09	9220.48	8471.06	9024.96	6938.82	7196.28	7165.3	NoDiff
g1522.t1	3232.39	0.0435119	0.0564523	-0.770773	0.440841	0.492005	3276.87	3103.7	3171.45	3346.45	3262.16	3233.68	NoDiff
g1523.t1	1343.83	-0.162577	0.0694147	2.34211	0.019175	0.0274407	1459.21	1429.96	1369.88	1307.57	1222.97	1273.36	NoDiff
g1524.t1	350.874	0.274575	0.114094	-2.40657	0.0161033	0.0233488	293.622	336.647	321.633	360.613	418.409	374.319	NoDiff
g1525.t1	445.682	0.24758	0.110076	-2.24916	0.0245021	0.0344607	447.423	411.575	364.375	525.779	484.709	440.227	NoDiff
g1526.t2	22353.8	-0.0531976	0.0567315	0.937709	0.348394	0.398294	22161.4	22846.7	23289	20394.4	22986.5	22444.8	NoDiff
g1527.t1	820.95	0.473717	0.0883783	-5.3601	8.3175e-08	2.0954e-07	631.731	753.499	675.323	898.321	1005.26	961.57	NoDiff
g1528.t1	2210.4	0.161972	0.0717131	-2.2586	0.023908	0.0337053	2021.03	2143.36	2094.36	2123.3	2521.21	2359.14	NoDiff
g1529.t1	1596.76	-0.799296	0.0650083	12.2953	9.60052e-35	1.23177e-33	2033.74	1973.45	2077.26	1173.6	1153.09	1169.43	NoDiff
g1530.t1	370.121	0.46776	0.11129	-4.20307	2.63321e-05	5.24366e-05	316.501	332.426	283.165	410.163	455.143	423.327	NoDiff
g1531.t1	4863.56	-1.16298	0.0666894	17.4388	4.18836e-68	1.6743e-66	6896.93	6510.28	6767.12	2908.76	2794.47	3303.81	Down
g1532.t1	29611.7	-0.467312	0.0531177	8.79767	1.39688e-18	7.52419e-18	33931.7	35710	33456.3	25233.7	23656.7	25681.9	NoDiff
g1533.t1	6208.8	-0.66817	0.0719589	9.28544	1.61042e-20	9.88527e-20	7099.03	7579.32	8185.08	4856.81	4344.47	5188.09	NoDiff
g1534.t1	2008.7	0.0531255	0.0659833	-0.805135	0.420742	0.47226	1896.47	2075.82	1941.55	1982	2137.74	2018.62	NoDiff
g1535.t1	1043.09	0.0382409	0.0731432	-0.522823	0.601098	0.649577	1024.5	1053.21	1009.78	1054.31	1085.89	1030.86	NoDiff
g1536.t1	1256.65	-0.391821	0.0729405	5.37179	7.79582e-08	1.96603e-07	1352.44	1505.94	1419.03	1068.08	1128.9	1065.5	NoDiff
g1537.t1	2138.63	-0.0215687	0.0623834	0.345744	0.729535	0.766455	2073.15	2140.19	2249.29	2084.77	2160.14	2124.24	NoDiff
g1538.t2	825.963	-0.386431	0.0811934	4.75939	1.94174e-06	4.34825e-06	987.637	930.793	890.101	725.814	731.096	690.336	NoDiff
g1539.t1	5930.41	-0.22527	0.0626771	3.59414	0.00032546	0.000578769	6450.78	5905.58	6821.61	5584.46	5261.02	5559.02	NoDiff
g1540.t1	1917.63	-0.115747	0.0642293	1.8021	0.0715302	0.0934354	1924.43	2040.99	2017.42	1772.79	1844.76	1905.4	NoDiff
g1541.t1	1558.27	0.329425	0.0698512	-4.7161	2.40412e-06	5.32208e-06	1421.08	1347.65	1375.22	1733.33	1833.12	1639.23	NoDiff
g1542.t1	671.643	0.198799	0.0866544	-2.29416	0.021781	0.0309049	634.274	650.078	591.976	747.836	706.905	698.786	NoDiff
g1543.t1	584.449	0.0765273	0.0945819	-0.809111	0.418451	0.469944	526.231	627.916	551.371	601.939	612.83	586.406	NoDiff
g1544.t2	2117.29	-1.37347	0.0712211	19.2846	7.23545e-83	4.16641e-81	3123.07	2949.62	3094.52	1065.32	1241.79	1229.42	Down
g1546.t1	675.714	0.355073	0.0875994	-4.05337	5.04856e-05	9.76404e-05	596.141	612.086	570.605	804.727	721.24	749.484	NoDiff
g1547.t1	1206.89	0.465014	0.0740305	-6.28139	3.35564e-10	1.03582e-09	992.721	1006.78	1041.83	1383.73	1484.59	1331.66	NoDiff
g1548.t1	6004.68	-0.33103	0.0558541	5.9267	3.09089e-09	8.82044e-09	6310.96	6898.64	6860.08	5244.03	5304.92	5409.47	NoDiff
g1549.t1	1036.16	0.61824	0.0768615	-8.04356	8.7268e-16	3.92665e-15	790.618	803.099	858.045	1198.37	1303.61	1263.22	NoDiff
g1550.t1	1765.26	-0.30388	0.0629714	4.82568	1.39529e-06	3.17302e-06	1904.09	2006.17	1940.48	1576.42	1574.19	1590.22	NoDiff
g1551.t1	1077.22	0.833287	0.0773061	-10.7791	4.32256e-27	3.83637e-26	761.383	747.167	814.234	1416.76	1418.29	1305.47	NoDiff
g1552.t1	16004.3	-0.107054	0.0553086	1.93557	0.0529201	0.0706722	17497.8	15901.6	16396.9	15648.6	14776	15805.1	NoDiff
g1553.t1	3195.88	0.155884	0.0637782	-2.44416	0.0145189	0.0211786	3106.54	3159.63	2804.94	3262.95	3480.77	3360.43	NoDiff
g1554.t1	1361.08	-0.348942	0.0734846	4.74851	2.0492e-06	4.5763e-06	1451.58	1622.03	1500.24	1133.22	1227.45	1231.96	NoDiff
g1555.t1	2240.66	-0.11797	0.0619071	1.9056	0.0567019	0.0752241	2226.95	2345.98	2422.4	2128.81	2129.68	2190.15	NoDiff
g1556.t1	395.111	0.309008	0.111033	-2.78303	0.00538532	0.00835701	363.532	329.26	366.512	466.136	390.635	454.591	NoDiff
g1557.t1	1342.81	0.439627	0.0746294	-5.8908	3.8433e-09	1.09096e-08	1091.87	1134.47	1191.43	1583.76	1617.19	1438.13	NoDiff
g1558.t1	3160.81	0.0390795	0.0617337	-0.633033	0.526712	0.576926	3134.51	2919.02	3300.75	3228.08	3201.23	3181.29	NoDiff
g1559.t1	5683.22	-0.489479	0.051911	9.42919	4.13261e-21	2.63019e-20	6485.1	6626.36	6802.38	4704.49	4670.59	4810.39	NoDiff
g1560.t1	2434.24	-0.146205	0.0579752	2.52186	0.0116735	0.0172359	2598.11	2524.33	2550.63	2292.14	2340.22	2299.99	NoDiff
g1561.t1	345.654	0.6911	0.111733	-6.18531	6.19798e-10	1.88078e-09	282.182	261.72	250.04	439.526	425.577	414.878	NoDiff
g1562.t1	1257	-0.225724	0.0738643	3.05593	0.00224362	0.00364418	1292.7	1344.48	1427.58	1096.52	1180.86	1199.85	NoDiff
g1563.t1	1294.52	0.196214	0.0716499	-2.73851	0.00617181	0.0094892	1178.3	1243.17	1197.84	1314.91	1450.54	1382.36	NoDiff
g1564.t1	108.748	0.880215	0.194001	-4.53718	5.70119e-06	1.2111e-05	80.0786	81.2597	68.3871	160.578	137.976	124.21	NoDiff
g1565.t1	10158	-0.0510508	0.0572109	0.892325	0.372219	0.422319	10942.8	9772.27	10300.8	9631.95	10255.9	10044.1	NoDiff
g1566.t1	2896.93	-0.00162535	0.0587312	0.0276744	0.977922	0.981371	2887.92	2951.73	2856.23	2772.04	2965.6	2948.08	NoDiff
g1567.t1	1499.26	0.107579	0.0712294	-1.51032	0.130961	0.163305	1360.07	1479.56	1488.49	1581.01	1614.5	1471.93	NoDiff
g1568.t1	208.547	0.130779	0.148817	-0.878788	0.379516	0.42971	230.067	206.843	161.351	225.727	203.381	223.916	NoDiff
g1569.t1	863.575	0.210139	0.0832775	-2.52336	0.011624	0.0171717	803.329	798.878	800.343	970.811	843.986	964.105	NoDiff
g1570.t1	1237.48	0.00155641	0.0820515	-0.0189687	0.984866	0.987111	1360.07	1147.13	1205.32	1173.6	1329.59	1209.14	NoDiff
g1571.t1	1915.93	0.105366	0.0636739	-1.65477	0.0979707	0.125167	1890.11	1823.6	1825.08	1935.2	2071.44	1950.18	NoDiff
g1572.t1	560.906	0.002939	0.0930637	-0.0315805	0.974807	0.978448	533.858	589.925	556.714	529.45	571.617	583.871	NoDiff
g1573.t1	977.418	0.10265	0.0771292	-1.33089	0.183226	0.22151	920.269	967.73	939.254	1065.32	961.355	1010.58	NoDiff
g1574.t1	2107.76	0.407226	0.0640805	-6.35492	2.08537e-10	6.55421e-10	1864.69	1705.4	1867.82	2437.12	2360.83	2410.69	NoDiff
g1576.t1	1760.6	0.770721	0.0652231	-11.8167	3.2009e-32	3.643e-31	1305.41	1319.15	1279.05	2170.1	2311.55	2178.32	NoDiff
g1577.t1	1417.05	-0.328975	0.0692304	4.75189	2.0152e-06	4.5044e-06	1503.7	1662.13	1566.49	1263.52	1266.87	1239.56	NoDiff
g1578.t1	1968.09	0.293587	0.0698137	-4.20529	2.60748e-05	5.19456e-05	1878.67	1818.32	1610.3	2194.88	2160.14	2146.21	NoDiff
g1579.t1	1240.43	-0.35888	0.0883683	4.06119	4.8823e-05	9.46901e-05	1287.61	1611.48	1281.19	1091.02	1108.29	1062.97	NoDiff
g1580.t1	969.809	-0.404135	0.0795195	5.08221	3.73066e-07	8.92886e-07	1070.26	1123.92	1119.84	847.854	772.31	884.678	NoDiff
g1581.t1	882.397	0.378778	0.0806263	-4.69795	2.62789e-06	5.79621e-06	816.039	720.784	766.149	1026.78	996.297	968.33	NoDiff
g1582.t1	4350.96	-0.450339	0.0524923	8.57914	9.55812e-18	4.9236e-17	4969.96	5001.17	5102.32	3685.04	3628.6	3718.69	NoDiff
g1583.t1	1600.9	-0.22878	0.0685798	3.33596	0.000850048	0.00144118	1732.49	1658.97	1790.89	1516.78	1507.89	1398.42	NoDiff
g1584.t1	719.872	0.237675	0.093442	-2.54356	0.010973	0.0162661	744.858	619.474	619.758	824.914	747.223	763.003	NoDiff
g1585.t1	958.151	0.289319	0.0785608	-3.68274	0.000230739	0.00041848	827.479	881.193	877.278	1050.64	1111.87	1000.44	NoDiff
g1586.t1	629.967	-0.371282	0.103504	3.58712	0.000334352	0.000594144	813.497	691.235	628.307	592.764	540.258	513.739	NoDiff
g1587.t1	420.872	0.0018627	0.137233	-0.0135732	0.98917	0.991014	480.472	401.022	381.472	472.559	320.75	468.956	NoDiff
g1588.t1	1611.17	0.213803	0.0704511	-3.03477	0.00240722	0.00388772	1510.05	1570.32	1395.52	1797.56	1725.6	1667.96	NoDiff
g1589.t1	41.244	-0.0983012	0.290999	0.337806	0.735509	0.771559	41.946	48.5448	37.3992	43.1268	36.734	39.7134	NoDiff
g1590.t1	1147.97	0.2778	0.0709683	-3.91442	9.06204e-05	0.000171424	1070.26	1020.5	1023.67	1236.91	1260.6	1275.9	NoDiff
g1591.t1	1435.89	-0.417963	0.0805055	5.19173	2.0835e-07	5.07702e-07	1771.9	1600.92	1555.81	1332.34	1119.04	1235.34	NoDiff
g1592.t1	520.897	-0.0273424	0.120649	0.226627	0.820714	0.849699	601.225	450.622	526.794	599.187	451.559	495.994	NoDiff
g1593.t1	443.676	0.327127	0.121833	-2.68505	0.00725197	0.0110412	466.49	392.58	323.77	463.383	478.438	537.398	NoDiff
g1594.t1	1488.81	0.0598737	0.0650502	-0.920423	0.357352	0.407379	1473.19	1470.06	1430.79	1525.04	1521.32	1512.49	NoDiff
g1595.t1	513.577	0.342076	0.0958864	-3.56752	0.00036038	0.000637819	451.237	474.895	432.762	545.966	601.183	575.421	NoDiff
g1596.t1	745.487	0.114374	0.0820805	-1.39344	0.163487	0.199794	690.202	726.061	730.887	753.342	800.98	771.453	NoDiff
g1597.t1	2395.49	-0.81998	0.0695847	11.7839	4.72465e-32	5.31469e-31	3067.14	3015.05	3094.52	1638.82	1650.34	1907.09	NoDiff
g1598.t1	2476.59	-0.0859164	0.0600559	1.43061	0.152543	0.187414	2556.16	2595.03	2499.34	2496.76	2373.37	2338.86	NoDiff
g1599.t1	7360.1	0.14532	0.0549792	-2.64318	0.00821303	0.0123913	6933.79	6972.51	7063.11	7287.5	7939.02	7964.64	NoDiff
g1600.t1	2335.03	-0.4453	0.0931263	4.78167	1.73841e-06	3.91647e-06	3130.69	2278.44	2671.37	1917.76	1871.64	2140.3	NoDiff
g1601.t1	3171.9	-0.343935	0.0657015	5.23481	1.65153e-07	4.06123e-07	3764.97	3348.53	3533.69	2662.85	2764.01	2957.38	NoDiff
g1602.t1	537.91	0.431292	0.10388	-4.15182	3.29849e-05	6.5228e-05	481.743	454.843	438.105	700.122	566.241	586.406	NoDiff
g1603.t1	21171.9	-0.204548	0.054575	3.74802	0.000178235	0.000328929	21533.5	23626.5	22848.8	18854.7	20188.5	19979.2	NoDiff
g1604.t1	3483.75	1.42251	0.0690325	-20.6063	2.40742e-94	1.81949e-92	2057.89	1872.14	1752.42	5166.95	5265.5	4787.57	Up
g1605.t1	2559.82	-0.314499	0.0629555	4.99558	5.86602e-07	1.37804e-06	2857.41	2936.96	2719.46	2167.35	2331.26	2346.47	NoDiff
g1606.t1	644.942	-0.322524	0.0865449	3.72667	0.000194029	0.000355903	685.117	725.006	739.436	580.835	553.698	585.561	NoDiff
g1607.t1	9630.9	0.209707	0.049511	-4.23557	2.27971e-05	4.57361e-05	8790.85	8887.92	9116.86	10135.7	10563.3	10290.8	NoDiff
g1608.t1	3854.45	0.76314	0.0609825	-12.5141	6.25249e-36	8.6906e-35	3029.01	2718.51	2829.52	4821.94	5027.18	4700.54	NoDiff
g1609.t1	4678.83	-0.644086	0.0547034	11.7742	5.30475e-32	5.9396e-31	5638.55	5717.73	5762.68	3496.94	3702.07	3755.02	NoDiff
g1610.t1	1597.04	-0.834995	0.0786733	10.6134	2.58062e-26	2.22108e-25	2079.5	1941.79	2120	1018.53	1201.47	1220.97	NoDiff
g1611.t1	3245.6	-0.0936767	0.0616943	1.5184	0.128913	0.161083	3472.62	3292.6	3288.99	2987.68	3323.08	3108.63	NoDiff
g1612.t1	7247.1	-0.236285	0.0518141	4.56024	5.10959e-06	1.08925e-05	7761.27	7722.84	8033.35	6471.77	6847.75	6645.65	NoDiff
g1613.t1	27193.9	-1.07012	0.053736	19.9143	3.0575e-88	1.97188e-86	36833.6	36274.6	37416.3	16858.9	17115.3	18664.4	Down
g1614.t1	238.431	0.478429	0.138252	-3.46056	0.000539047	0.000938917	232.609	186.792	179.516	282.618	293.872	255.179	NoDiff
g1615.t1	6845.5	-0.823493	0.0680007	12.1101	9.34157e-34	1.15563e-32	9207.77	8091.15	8946.96	4640.26	4825.59	5361.3	NoDiff
g1616.t1	1136.3	0.779067	0.0839221	-9.28323	1.64423e-20	1.00672e-19	864.341	804.155	842.016	1584.68	1412.91	1309.7	NoDiff
g1617.t1	592.998	0.0612886	0.0969334	-0.632276	0.527207	0.577337	629.189	560.376	552.44	645.066	619.998	550.917	NoDiff
g1618.t1	996.669	0.00741528	0.0737479	-0.100549	0.919909	0.933417	996.534	1001.5	984.133	1030.45	985.546	981.849	NoDiff
g1619.t1	674.128	-0.0082525	0.117193	0.0704178	0.943861	0.952923	732.148	713.397	583.428	757.012	545.634	713.15	NoDiff
g1620.t1	3685.05	-1.31387	0.0790565	16.6194	5.04254e-62	1.60466e-60	5905.48	5223.84	4640.71	2005.85	2118.92	2215.5	Down
g1621.t1	760.111	0.688965	0.0978325	-7.04229	1.89101e-12	6.80567e-12	561.822	654.299	528.932	917.591	1028.55	869.469	NoDiff
g1622.t1	1228.85	-0.533583	0.0714977	7.46294	8.46131e-14	3.35745e-13	1429.98	1500.67	1429.72	962.553	1044.68	1005.51	NoDiff
g1623.t1	4864.67	-1.12382	0.0628083	17.8929	1.34047e-71	5.94848e-70	6933.79	6417.41	6658.13	2881.23	3013.08	3284.38	Down
g1624.t1	804.852	0.37909	0.0824265	-4.59913	4.24263e-06	9.14102e-06	659.695	688.069	750.121	910.25	921.933	899.043	NoDiff
g1625.t1	414.415	0.214606	0.105542	-2.03336	0.042016	0.0570234	376.242	355.643	418.871	458.795	428.264	448.676	NoDiff
g1626.t1	3168.87	-1.84655	0.0751338	24.5769	2.23397e-133	3.17816e-131	5217.82	4675.07	4985.85	1253.43	1346.61	1534.46	Down
g1627.t1	43932.7	-1.05687	0.0565435	18.6913	5.82589e-78	2.9663e-76	57978.2	60117.4	59929.5	26481.7	28954.4	30134.8	Down
g1628.t1	1748.79	-0.043235	0.0651543	0.663578	0.50696	0.557818	1820.2	1760.28	1744.94	1733.33	1782.94	1651.06	NoDiff
g1629.t1	3054.28	-0.298614	0.0642595	4.647	3.36799e-06	7.35153e-06	3229.84	3309.49	3567.88	2661.93	2659.18	2897.38	NoDiff
g1630.t1	516.275	-0.427461	0.104108	4.10594	4.02682e-05	7.87298e-05	624.105	623.695	528.932	460.63	462.311	397.979	NoDiff
g1631.t1	1708.18	0.387784	0.0683429	-5.67409	1.3943e-08	3.77829e-08	1457.94	1515.44	1466.05	1846.19	2058.89	1904.55	NoDiff
g1632.t1	130.264	0.652185	0.196116	-3.32551	0.000882584	0.00149216	96.6028	85.481	121.815	123.875	189.046	164.768	NoDiff
g1633.t1	2133.5	-0.137146	0.0723264	1.8962	0.0579334	0.0766686	2343.89	2274.22	2087.94	1870.05	2153.87	2071.01	NoDiff
g1634.t1	565.901	-0.466805	0.092414	5.05124	4.38946e-07	1.0459e-06	624.105	681.738	663.569	485.405	447.975	492.615	NoDiff
g1635.t1	9524.99	-0.471624	0.0541743	8.70568	3.1568e-18	1.66879e-17	11016.5	10536.3	11651.5	8064.7	7910.35	7970.55	NoDiff
g1636.t1	1243.24	0.584387	0.0705413	-8.28433	1.18779e-16	5.6772e-16	976.197	1035.27	972.379	1509.44	1460.4	1505.73	NoDiff
g1637.t1	2647.91	0.336468	0.0633456	-5.31163	1.08648e-07	2.71311e-07	2223.14	2488.45	2308.06	2879.4	3031.9	2956.53	NoDiff
g1638.t1	1923.15	-0.0154553	0.0610694	0.253078	0.800208	0.830959	1910.45	1967.12	1922.32	1927.86	1892.25	1918.92	NoDiff
g1639.t1	4562.76	0.163168	0.0589678	-2.76707	0.0056562	0.00875769	4133.58	4442.9	4337.24	4563.18	4975.21	4924.46	NoDiff
g1640.t1	1594.78	-0.299736	0.0650699	4.60637	4.09752e-06	8.84413e-06	1717.24	1777.16	1784.48	1456.22	1388.72	1444.89	NoDiff
g1641.t1	1041.05	0.432022	0.0804818	-5.36795	7.96387e-08	2.00736e-07	803.329	906.521	946.734	1220.4	1218.49	1150.84	NoDiff
g1642.t1	2052.56	-0.0142192	0.0660672	0.215224	0.829593	0.857423	1937.14	2095.87	2153.13	1986.58	2119.82	2022.85	NoDiff
g1643.t1	14673.3	-0.487917	0.0570597	8.55099	1.22038e-17	6.1941e-17	16317	17702	17373.5	11866.3	11828.3	12952.5	NoDiff
g1644.t1	184.759	-0.265104	0.147568	1.79648	0.0724176	0.0944926	183.037	208.954	212.641	173.425	150.52	179.978	NoDiff
g1645.t1	1123.71	0.112452	0.0787221	-1.42847	0.153157	0.188074	1074.07	1018.39	1147.62	1174.52	1094.85	1232.8	NoDiff
g1646.t1	1267.19	-0.192445	0.0742049	2.59343	0.00950235	0.014208	1290.16	1429.96	1333.55	1222.23	1117.25	1209.99	NoDiff
g1647.t1	406.739	0.498427	0.105402	-4.72883	2.25813e-06	5.01495e-06	341.923	334.537	335.524	451.455	464.103	512.894	NoDiff
g1648.t1	7491.46	-0.0638091	0.057153	1.11646	0.264225	0.310133	7725.68	7274.33	7972.44	7030.58	7335.15	7610.6	NoDiff
g1649.t1	3574.29	0.281235	0.0614378	-4.57755	4.70448e-06	1.00644e-05	3247.63	3130.08	3303.95	3683.21	4121.37	3959.51	NoDiff
g1650.t1	1076.13	0.418695	0.0805107	-5.20048	1.9877e-07	4.85091e-07	981.281	956.121	827.057	1254.35	1236.41	1201.54	NoDiff
g1651.t1	538.105	0.485329	0.09933	-4.88603	1.02891e-06	2.36205e-06	437.255	497.056	410.323	653.325	630.749	599.925	NoDiff
g1652.t1	1527.33	0.350999	0.0667026	-5.26215	1.4238e-07	3.51912e-07	1386.76	1337.09	1304.7	1725.99	1662.88	1746.54	NoDiff
g1653.t1	4024.03	-0.325448	0.0572149	5.68817	1.28407e-08	3.49327e-08	4433.56	4308.88	4685.59	3487.76	3603.51	3624.9	NoDiff
g1654.t1	680.101	0.265667	0.0870211	-3.0529	0.00226641	0.0036738	627.918	641.635	583.428	756.095	765.142	706.391	NoDiff
g1655.t1	1562.57	0.117299	0.0703313	-1.66781	0.0953531	0.122081	1518.95	1527.05	1451.09	1738.83	1582.25	1557.27	NoDiff
g1656.t1	2806.86	0.034468	0.0662909	-0.519951	0.603098	0.651302	2820.55	2848.31	2652.14	2623.39	2965.6	2931.18	NoDiff
g1657.t1	2189.03	0.331187	0.0716874	-4.61987	3.83973e-06	8.3286e-06	1956.21	1865.81	1994.98	2266.45	2664.56	2386.18	NoDiff
g1658.t1	5450.57	-0.480936	0.0580955	8.27838	1.24865e-16	5.95046e-16	6429.17	6170.46	6454.03	4288.82	4581	4779.97	NoDiff
g1659.t1	17188.7	-0.821614	0.0627483	13.0938	3.57333e-39	5.83926e-38	22448.7	21136	22282.4	12121.4	11573	13571	NoDiff
g1660.t1	1296.42	0.452246	0.0789523	-5.72808	1.01571e-08	2.79615e-08	1138.9	1126.03	1020.46	1439.7	1628.84	1424.61	NoDiff
g1661.t1	1920.31	0.0760777	0.0687627	-1.10638	0.268562	0.314536	1763	1881.64	1962.92	1870.97	2066.96	1976.37	NoDiff
g1662.t1	4443.66	-0.204957	0.0563803	3.63525	0.000277712	0.000498253	4626.77	4830.21	4818.09	4275.97	3951.14	4159.76	NoDiff
g1663.t1	2774.35	0.109181	0.0630463	-1.73175	0.0833176	0.10767	2632.43	2554.93	2820.97	2812.42	2824.04	3001.32	NoDiff
g1664.t1	2349.3	-0.867563	0.0629523	13.7813	3.30314e-43	6.39092e-42	2929.86	3075.21	3099.86	1673.69	1586.73	1730.49	NoDiff
g1665.t1	2118.64	-1.09794	0.0783151	14.0195	1.18401e-44	2.38627e-43	2682	3112.14	2869.05	1419.51	1210.43	1418.7	Down
g1666.t1	705.769	-0.0482152	0.0903287	0.533776	0.593497	0.64245	776.636	672.24	705.242	724.897	643.293	712.305	NoDiff
g1667.t1	689.203	0.0221005	0.0901056	-0.245273	0.806245	0.836509	610.123	719.729	720.202	679.935	698.842	706.391	NoDiff
g1668.t1	30.002	-1.43504	0.363201	3.9511	7.77936e-05	0.000147796	35.5905	39.0469	56.6331	18.3518	14.3352	16.0543	Down
g1669.t1	1989.85	0.523845	0.0733797	-7.13882	9.4136e-13	3.46263e-12	1788.42	1598.81	1513.06	2271.95	2471.93	2294.92	NoDiff
g1670.t1	1164.77	0.194779	0.0784822	-2.48182	0.0130713	0.0192059	1100.76	1064.82	1093.13	1361.7	1169.22	1199.01	NoDiff
g1671.t1	704.786	-0.468525	0.0999981	4.68533	2.79503e-06	6.15364e-06	859.256	783.048	813.165	640.478	499.045	633.724	NoDiff
g1672.t1	1028.38	0.841303	0.0764156	-11.0096	3.43653e-28	3.27214e-27	755.027	748.223	707.379	1369.96	1318.84	1270.83	NoDiff
g1673.t1	2920.12	-0.190304	0.0628749	3.02671	0.00247234	0.0039849	2941.3	3196.57	3198.17	2663.77	2656.49	2864.43	NoDiff
g1674.t1	5699.81	-0.331964	0.0532887	6.22953	4.67823e-10	1.43492e-09	6361.8	6270.72	6426.25	4843.04	5128.42	5168.65	NoDiff
g1675.t1	95.478	0.035851	0.211981	-0.169124	0.865699	0.888853	77.5365	120.307	84.4153	90.8415	110.202	89.5663	NoDiff
g1676.t1	2646.98	-0.138586	0.0614815	2.25411	0.0241894	0.0340822	2859.95	2707.95	2755.79	2392.16	2566.9	2599.11	NoDiff
g1677.t1	2242.98	-0.175596	0.0587677	2.98797	0.00280836	0.0045025	2402.36	2360.75	2375.38	2092.11	2092.05	2135.23	NoDiff
g1678.t1	2017.94	-0.207531	0.0669812	3.09834	0.00194609	0.00318229	2046.45	2195.07	2245.02	1870.97	1963.03	1787.1	NoDiff
g1679.t1	3031.04	-0.0734415	0.0666906	1.10123	0.270797	0.316924	2937.49	3063.6	3322.12	2781.22	3083.86	2997.94	NoDiff
g1680.t1	1132.05	0.116213	0.0705611	-1.64698	0.0995625	0.127033	1095.68	1085.93	1078.17	1153.41	1197.89	1181.26	NoDiff
g1681.t1	973.772	0.389892	0.0770289	-5.06163	4.15687e-07	9.92437e-07	897.389	823.151	809.96	1100.19	1125.31	1086.62	NoDiff
g1682.t1	3035.26	-0.46006	0.0595412	7.72675	1.10328e-14	4.64453e-14	3398.89	3533.22	3611.69	2664.68	2524.79	2478.28	NoDiff
g1683.t1	3862.93	-0.058537	0.0571475	1.02431	0.305687	0.354242	4028.08	3937.4	3859.6	3617.14	3914.41	3820.93	NoDiff
g1684.t1	1451.49	0.395004	0.0690891	-5.71731	1.08222e-08	2.96582e-08	1218.97	1240	1302.56	1581.01	1663.78	1702.6	NoDiff
g1685.t1	10039.9	-0.383965	0.0576154	6.66427	2.65976e-11	8.94041e-11	11242.8	11143.1	11718.8	8113.34	8949.65	9071.54	NoDiff
g1686.t1	1772.64	0.238368	0.0653431	-3.64795	0.00026434	0.00047586	1568.52	1668.46	1641.29	1873.72	1996.18	1887.65	NoDiff
g1687.t1	1970.21	0.0839084	0.065525	-1.28056	0.20035	0.24035	2019.76	1863.7	1857.14	2089.35	1954.96	2036.37	NoDiff
g1688.t1	2595.32	-0.181349	0.0677202	2.67791	0.00740825	0.0112614	2759.54	2654.13	2860.5	2636.24	2313.34	2348.16	NoDiff
g1689.t1	4970.43	-0.453818	0.0565488	8.02525	1.0132e-15	4.53364e-15	5675.41	5655.47	5906.94	4080.53	4092.7	4411.56	NoDiff
g1690.t1	1192.01	0.124179	0.0718214	-1.72899	0.0838107	0.108105	1182.11	1080.65	1160.44	1238.75	1261.5	1228.58	NoDiff
g1691.t1	2532.03	-0.657385	0.0776637	8.46451	2.57236e-17	1.27746e-16	3048.07	3289.44	2959.88	2060.91	1727.39	2106.5	NoDiff
g1692.t1	2633.53	0.0759827	0.0580606	-1.30868	0.190643	0.229528	2496.42	2565.49	2629.7	2662.85	2733.55	2713.18	NoDiff
g1693.t1	5296.89	-0.697568	0.0581523	11.9955	3.74926e-33	4.44489e-32	6819.39	6215.84	6626.07	3943.8	3970.85	4205.39	NoDiff
g1694.t1	19690.3	-0.472136	0.0546942	8.63229	6.01349e-18	3.13103e-17	22741.1	22192.4	23718.6	16170.7	15894.2	17424.9	NoDiff
g1695.t1	1390.89	-0.109787	0.0696232	1.57688	0.114823	0.144938	1484.63	1425.74	1422.24	1270.86	1350.2	1391.66	NoDiff
g1696.t1	2078.98	0.109456	0.0656421	-1.66746	0.0954225	0.122138	2012.13	2024.11	1963.99	2301.32	2062.48	2109.88	NoDiff
g1697.t1	1225.86	-0.23437	0.0736424	3.18254	0.0014599	0.00241585	1236.77	1395.13	1342.1	1104.78	1158.46	1117.89	NoDiff
g1698.t1	1809.94	0.362431	0.0624846	-5.80033	6.61858e-09	1.84413e-08	1592.68	1590.37	1568.63	2044.39	1991.7	2071.85	NoDiff
g1699.t1	1381.36	0.312387	0.0698847	-4.47004	7.82052e-06	1.6397e-05	1296.51	1197.79	1204.25	1536.96	1570.6	1482.07	NoDiff
g1700.t1	10057.6	0.107785	0.0537206	-2.00639	0.0448142	0.0605662	9488.68	9698.4	9858.43	9908.14	10850.9	10540.9	NoDiff
g1701.t1	3828.59	0.0832974	0.0559136	-1.48975	0.13629	0.169425	3758.61	3761.16	3635.2	3799.74	4049.7	3967.11	NoDiff
g1702.t1	16483.8	-0.438242	0.0579815	7.55831	4.08354e-14	1.66263e-13	18577	19665.9	18662.2	13829	13201.8	14966.9	NoDiff
g1703.t1	636.438	0.546987	0.0905021	-6.04391	1.50422e-09	4.41499e-09	521.147	555.099	475.504	739.578	765.142	762.158	NoDiff
g1704.t1	2668.49	-0.448315	0.0634428	7.06643	1.58969e-12	5.75981e-12	2999.77	3145.91	3093.45	2268.28	2120.72	2382.8	NoDiff
g1705.t1	637.354	0.703797	0.0887881	-7.9267	2.25038e-15	9.84184e-15	485.556	510.775	458.407	793.716	768.726	806.942	NoDiff
g1706.t1	1493.91	0.53989	0.0667596	-8.08707	6.11158e-16	2.76536e-15	1248.21	1198.84	1206.39	1798.48	1794.59	1716.97	NoDiff
g1707.t1	706.518	1.01011	0.0896466	-11.2677	1.89524e-29	1.9259e-28	438.526	484.392	481.915	983.657	967.627	882.988	Up
g1708.t1	364.544	0.417935	0.109318	-3.82313	0.00013177	0.00024647	340.652	297.601	299.194	423.009	408.554	418.258	NoDiff
g1709.t1	2568.84	-0.769012	0.0755301	10.1815	2.39788e-24	1.83522e-23	2976.89	3397.08	3338.15	1945.29	1718.43	2037.21	NoDiff
g1710.t1	895.541	0.337913	0.0777249	-4.34755	1.3767e-05	2.80974e-05	833.835	767.219	773.629	1002.01	1007.94	988.609	NoDiff
g1711.t1	466.06	0.294845	0.0974487	-3.02564	0.00248107	0.00399764	399.122	423.184	432.762	527.615	499.941	513.739	NoDiff
g1712.t1	14.6806	0.483216	0.505822	-0.955308	0.339422	0.38868	8.89763	8.44257	19.2339	17.4342	19.7109	14.3644	NoDiff
g1713.t1	741.575	0.259852	0.0856949	-3.03229	0.00242707	0.00391674	719.437	681.738	625.101	780.87	826.067	816.236	NoDiff
g1714.t1	1064.13	-0.271966	0.0789684	3.44399	0.000573206	0.00099519	1151.61	1080.65	1259.82	987.328	964.939	940.446	NoDiff
g1715.t1	6833.5	-0.0233167	0.0569484	0.409436	0.68222	0.72382	6532.13	6894.41	7237.28	6676.39	7012.61	6648.18	NoDiff
g1716.t1	14845.8	-0.309591	0.056085	5.52003	3.38938e-08	8.81896e-08	16731.4	15819.3	16748.4	12458.1	13832.6	13484.8	NoDiff
g1717.t1	711.008	0.0235432	0.0825205	-0.285302	0.775413	0.809381	702.912	695.457	716.996	736.825	716.761	697.096	NoDiff
g1718.t1	1958.74	-0.435494	0.0630433	6.90785	4.92043e-12	1.73344e-11	2265.08	2168.69	2323.02	1631.48	1699.62	1664.58	NoDiff
g1719.t1	1158.77	-0.573603	0.0782979	7.3259	2.37294e-13	9.17497e-13	1393.11	1394.08	1370.95	1018.53	858.321	917.632	NoDiff
g1720.t1	9940.82	-0.641228	0.0607115	10.5619	4.4756e-26	3.81135e-25	12240.6	12313.5	11790.4	7147.11	7872.72	8280.66	NoDiff
g1721.t1	3807.5	-0.684445	0.0582244	11.7553	6.63343e-32	7.41014e-31	4480.59	4791.16	4809.54	2816.09	2968.28	2979.35	NoDiff
g1722.t1	993.635	0.235796	0.08089	-2.91502	0.00355663	0.0056294	897.389	888.581	951.008	1149.74	1081.41	993.679	NoDiff
g1723.t1	2473.84	-0.394046	0.0652972	6.03465	1.59308e-09	4.66731e-09	2720.13	2751.22	2956.67	2038.89	2257.8	2118.33	NoDiff
g1724.t1	2196.73	-0.302314	0.0616517	4.90359	9.41019e-07	2.16748e-06	2449.39	2449.4	2379.66	1907.67	2050.83	1943.42	NoDiff
g1725.t1	1151.83	0.514472	0.088462	-5.81574	6.03646e-09	1.68484e-08	1030.85	874.861	941.391	1435.11	1427.25	1201.54	NoDiff
g1726.t1	1841.56	0.034783	0.0659194	-0.52766	0.597736	0.646378	1726.14	1897.47	1832.56	1858.12	1920.92	1814.14	NoDiff
g1727.t1	6948.4	-0.184051	0.0588397	3.12801	0.00175995	0.00288963	7099.03	7104.42	7968.17	6501.13	6535.06	6482.57	NoDiff
g1728.t1	3959.86	0.124502	0.0592224	-2.10228	0.0355286	0.0487247	3907.33	3664.08	3797.62	4166.78	3922.47	4300.87	NoDiff
g1729.t1	640.782	0.192477	0.100418	-1.91675	0.0552698	0.0735259	580.888	669.074	543.891	721.226	617.31	712.305	NoDiff
g1730.t1	1735.3	-0.0172932	0.0626629	0.275971	0.78257	0.815753	1741.39	1763.44	1732.12	1707.64	1757.86	1709.36	NoDiff
g1731.t1	1048.64	-0.086121	0.0752841	1.14395	0.252646	0.29748	1043.56	1111.25	1084.58	969.893	1019.59	1062.97	NoDiff
g1732.t1	23036.4	-1.01079	0.0565415	17.8769	1.78369e-71	7.84338e-70	30005.3	30045	32324.7	15366.9	14453.5	16023.1	Down
g1733.t1	2450	-0.30284	0.0662926	4.56823	4.91852e-06	1.05037e-05	2718.86	2548.6	2851.96	2142.57	2127.88	2310.13	NoDiff
g1734.t1	1664.23	0.244328	0.0644256	-3.7924	0.000149198	0.000277779	1494.8	1546.05	1529.09	1835.18	1828.64	1751.61	NoDiff
g1735.t1	6916.36	-0.00655239	0.0548979	0.119356	0.904993	0.921957	6898.2	7230.01	6667.74	6711.26	7112.95	6878.02	NoDiff
g1736.t1	2084.93	0.168389	0.0644131	-2.61421	0.00894348	0.0134347	1937.14	1917.52	2035.59	2103.12	2224.65	2291.55	NoDiff
g1737.t1	7060.5	-0.411391	0.0629736	6.53275	6.45711e-11	2.10041e-10	7958.29	8024.66	8198.97	5524.81	6168.62	6487.64	NoDiff
g1738.t1	1046.52	0.0821241	0.0781828	-1.05041	0.293529	0.341216	1024.5	1022.61	1003.37	1125.88	988.234	1114.51	NoDiff
g1739.t1	3168.64	-0.422114	0.0581619	7.25757	3.94097e-13	1.49862e-12	3552.7	3595.48	3737.78	2786.72	2609.9	2729.24	NoDiff
g1740.t1	1404	-0.650685	0.0730672	8.9053	5.32434e-19	2.96362e-18	1709.62	1660.02	1777	1010.27	1129.79	1137.32	NoDiff
g1741.t1	1026.42	0.363802	0.0820336	-4.43479	9.21611e-06	1.9157e-05	907.558	958.232	827.057	1229.57	1134.27	1101.83	NoDiff
g1742.t1	728.325	0.999949	0.274884	-3.63771	0.000275076	0.000493891	570.719	461.175	425.282	1057.06	671.067	1184.64	NoDiff
g1743.t1	8374.79	-0.544786	0.0537169	10.1418	3.60381e-24	2.73223e-23	9698.41	9697.35	10416.2	6802.1	6657.81	6976.88	NoDiff
g1744.t1	14353.6	-0.315305	0.0514934	6.12323	9.17e-10	2.74816e-09	15742.4	15822.4	16183.2	12307.6	12701	13364.8	NoDiff
g1745.t1	1605.19	0.0403807	0.0702457	-0.574849	0.565393	0.615393	1686.74	1552.38	1510.93	1676.44	1553.58	1651.06	NoDiff
g1746.t1	720.236	-1.9028	0.101247	18.7937	8.50431e-79	4.47123e-77	1131.27	1134.47	1144.42	315.651	250.866	344.746	Down
g1747.t1	930.012	-1.93569	0.0982508	19.7015	2.09352e-86	1.28182e-84	1475.73	1446.85	1502.38	352.355	342.253	460.506	Down
g1748.t1	84910.1	0.493318	0.0537914	-9.17095	4.6889e-20	2.80695e-19	73789.3	66986.5	70825.5	98958.5	95965.3	102935	NoDiff
g1749.t1	3440.86	-0.0544363	0.0564751	0.963898	0.335097	0.384213	3581.93	3400.25	3535.83	3378.57	3456.58	3291.98	NoDiff
g1750.t1	8978.36	0.490158	0.051349	-9.54561	1.35312e-21	8.89274e-21	7528.66	7409.41	7464.88	10881.7	10446.8	10138.7	NoDiff
g1751.t1	4719.57	-0.254538	0.0631982	4.02762	5.63433e-05	0.000108449	5322.05	4741.56	5342.74	4119.98	4337.3	4453.81	NoDiff
g1752.t1	1790.07	-0.494015	0.0670092	7.37234	1.67653e-13	6.51878e-13	2066.79	2066.32	2147.78	1500.26	1399.48	1559.81	NoDiff
g1753.t1	297.498	-0.794542	0.127741	6.21995	4.97308e-10	1.51957e-09	371.158	390.469	370.786	224.81	181.878	245.885	NoDiff
g1754.t1	12323.5	-0.727904	0.0765599	9.50764	1.95043e-21	1.26975e-20	14857.8	15003.5	16243	9502.57	8032.2	10301.8	NoDiff
g1755.t1	1479.3	0.0279186	0.0708185	-0.394228	0.693413	0.733604	1510.05	1442.62	1442.54	1584.68	1488.17	1407.71	NoDiff
g1756.t1	1000.33	0.102911	0.0742257	-1.38647	0.165605	0.202025	962.215	937.125	994.819	1013.02	1041.99	1052.83	NoDiff
g1757.t1	3791.55	-0.620969	0.0636529	9.75554	1.74662e-22	1.19836e-21	4687.78	4464.01	4635.36	2767.45	3004.12	3190.59	NoDiff
g1758.t1	188.019	-1.24979	0.157642	7.92805	2.2262e-15	9.74491e-15	305.061	252.222	237.218	127.545	102.138	103.931	Down
g1759.t1	913.293	-0.291606	0.0786005	3.70998	0.000207276	0.000377625	973.655	1045.82	995.887	779.952	853.841	830.601	NoDiff
g1760.t1	2247.16	0.306044	0.0633492	-4.83106	1.35808e-06	3.0913e-06	2134.16	1929.13	1968.27	2449.97	2511.35	2490.11	NoDiff
g1762.t2	266.687	-0.637097	0.121984	5.22279	1.76247e-07	4.32745e-07	308.875	339.813	324.839	210.128	206.069	210.396	NoDiff
g1763.t1	1669.74	-0.372482	0.0690133	5.39725	6.76698e-08	1.71911e-07	1806.22	1875.31	1969.34	1538.8	1407.54	1421.23	NoDiff
g1764.t1	729.35	-0.418073	0.082729	5.05353	4.33729e-07	1.03398e-06	831.292	816.819	854.839	600.104	647.772	625.274	NoDiff
g1765.t1	2420.53	0.482566	0.0611501	-7.89149	2.98594e-15	1.29883e-14	1926.97	2085.31	2044.13	2769.29	2878.69	2818.8	NoDiff
g1766.t1	797.108	0.205201	0.0866497	-2.36816	0.0178766	0.0256814	715.623	792.546	712.722	801.974	915.662	844.12	NoDiff
g1767.t1	2333.23	-0.302815	0.0647324	4.67795	2.89756e-06	6.37069e-06	2540.91	2636.19	2553.83	2017.78	2235.4	2015.24	NoDiff
g1768.t1	1049.59	0.421951	0.0860868	-4.90146	9.51273e-07	2.19006e-06	925.353	890.691	876.21	1091.93	1343.93	1169.43	NoDiff
g1769.t2	575.878	-1.03301	0.0954505	10.8225	2.69458e-27	2.44076e-26	779.178	731.338	811.028	346.849	389.739	397.134	Down
g1770.t1	3729.19	0.0948505	0.0580016	-1.63531	0.101984	0.129645	3611.17	3504.72	3703.59	3991.52	3875.88	3688.27	NoDiff
g1771.t1	5562.95	0.0204499	0.0541192	-0.377867	0.705529	0.744349	5444.08	5491.89	5633.39	5667.04	5769.03	5372.29	NoDiff
g1772.t1	854.84	-0.125866	0.0851135	1.4788	0.139194	0.172592	938.064	837.925	900.786	868.958	828.754	754.554	NoDiff
g1773.t1	3073.74	-0.278958	0.0570448	4.89015	1.00757e-06	2.31527e-06	3315	3339.04	3455.69	2699.55	2802.53	2830.63	NoDiff
g1774.t1	473.957	0.239919	0.102242	-2.34657	0.018947	0.0271224	408.02	467.507	427.419	548.719	476.646	515.429	NoDiff
g1775.t1	2531.96	0.623958	0.0655716	-9.51568	1.80536e-21	1.17689e-20	2000.69	1896.41	2081.53	2962.9	3252.3	2997.94	NoDiff
g1776.t1	1963.11	0.109503	0.0639131	-1.71332	0.086654	0.111594	1817.66	1972.4	1874.23	2093.02	2022.16	1999.19	NoDiff
g1777.t1	2100.48	1.34675	0.0735372	-18.3139	6.40971e-75	3.03958e-73	1196.1	1193.57	1166.86	3252.86	3051.61	2741.91	Up
g1778.t1	4004.89	0.624858	0.0610844	-10.2294	1.46399e-24	1.13847e-23	3037.9	3178.63	3234.5	4674.21	5171.43	4732.65	NoDiff
g1779.t1	807.931	-0.726948	0.209462	3.47055	0.000519396	0.00090632	911.371	946.623	1163.65	704.71	459.623	661.608	NoDiff
g1780.t1	1687.73	-0.521742	0.0701379	7.4388	1.016e-13	3.9987e-13	1932.06	2058.93	1977.88	1351.61	1317.94	1487.98	NoDiff
g1781.t1	2428.7	0.0487015	0.0752653	-0.647065	0.51759	0.568218	2134.16	2457.84	2568.79	2312.33	2563.32	2535.74	NoDiff
g1782.t1	16.1589	-0.683281	0.464068	1.47237	0.14092	0.174509	21.6085	23.2171	14.9597	12.8463	11.6474	12.6745	NoDiff
g1783.t1	1232.56	-1.04263	0.0846636	12.315	7.51838e-35	9.67191e-34	1797.32	1535.49	1647.7	762.518	764.246	888.058	Down
g1784.t1	2575.26	-0.733228	0.0608199	12.0557	1.8094e-33	2.18801e-32	3321.36	3088.93	3238.77	1952.63	1874.33	1975.53	NoDiff
g1785.t1	207.603	0.749706	0.151826	-4.93793	7.89558e-07	1.83346e-06	175.41	153.022	136.774	300.97	243.699	235.745	NoDiff
g1786.t2	1936.86	-0.250222	0.0656579	3.811	0.000138406	0.000258482	2049	2208.79	2054.82	1694.79	1823.26	1790.48	NoDiff
g1787.t1	1561.43	-0.681393	0.0706207	9.64862	4.98195e-22	3.3469e-21	2037.56	1867.92	1866.75	1138.73	1210.43	1247.17	NoDiff
g1788.t1	14789.9	-0.745679	0.0556368	13.4026	5.83622e-41	1.01913e-39	17959.2	18586.3	19041.5	10380.7	11514.8	11256.6	NoDiff
g1789.t1	14269.2	-0.603552	0.0473548	12.7453	3.30987e-37	4.86621e-36	17143.2	17218.6	17272	11056	11428.7	11496.6	NoDiff
g1790.t1	730.542	0.519501	0.0952752	-5.45264	4.96284e-08	1.27552e-07	526.231	677.516	595.182	900.156	834.13	850.035	NoDiff
g1791.t1	984.343	0.757744	0.0898478	-8.43364	3.35068e-17	1.64708e-16	671.135	774.606	746.915	1354.36	1245.37	1113.66	NoDiff
g1792.t1	4698.24	-0.249464	0.0686913	3.63167	0.000281597	0.000504851	5194.94	5147.86	4968.75	3825.44	4534.41	4518.03	NoDiff
g1793.t1	784.092	0.255493	0.0835372	-3.05844	0.00222493	0.00361505	730.876	745.057	668.911	836.843	890.575	832.291	NoDiff
g1794.t1	1055.72	-0.12537	0.0819826	1.52922	0.126209	0.158113	1173.22	1138.69	993.75	1007.51	1053.64	967.485	NoDiff
g1795.t1	1915.81	-0.416241	0.0641579	6.48776	8.71224e-11	2.80007e-10	2079.5	2241.5	2248.23	1670.93	1616.3	1638.39	NoDiff
g1796.t1	1774.99	-0.434901	0.0685584	6.34352	2.24581e-10	7.04017e-10	2075.69	2005.11	2042	1450.71	1453.23	1623.18	NoDiff
g1797.t1	3608.44	-0.213326	0.0632223	3.37423	0.000740225	0.00126474	4164.09	3683.07	3779.46	3446.47	3228.11	3349.44	NoDiff
g1798.t1	3051.89	-0.250908	0.0681752	3.68034	0.000232926	0.000422288	3426.86	3084.7	3439.66	2594.95	2939.61	2825.56	NoDiff
g1799.t1	642.911	0.0422887	0.0903217	-0.4682	0.639641	0.684804	639.358	676.461	584.496	675.347	653.148	628.654	NoDiff
g1800.t1	883.666	0.0197336	0.0784686	-0.251485	0.801439	0.832059	874.51	897.023	861.25	919.426	843.986	905.802	NoDiff
g1801.t1	2027.81	-0.0290917	0.0644138	0.451637	0.65153	0.695685	2004.51	2162.35	1976.81	2054.49	2002.45	1966.23	NoDiff
g1802.t1	441.256	0.0123193	0.116972	-0.105319	0.916123	0.930747	357.176	484.392	474.436	470.724	441.704	419.103	NoDiff
g1803.t1	6474.19	-0.531263	0.0599748	8.8581	8.13885e-19	4.44832e-18	7742.21	7128.7	8088.91	5167.87	5254.75	5462.7	NoDiff
g1804.t1	370.232	0.899909	0.140951	-6.38456	1.71891e-10	5.42714e-10	287.266	214.23	274.617	550.554	384.363	510.359	NoDiff
g1805.t1	2405.56	-0.18123	0.0684273	2.6485	0.00808491	0.0122208	2518.03	2782.88	2367.9	2251.77	2254.21	2258.59	NoDiff
g1806.t1	1922.68	0.10301	0.0712083	-1.4466	0.148008	0.182445	1857.06	1835.2	1869.96	1870.05	2179.85	1923.99	NoDiff
g1807.t1	896.372	0.0184784	0.0813498	-0.227147	0.82031	0.849644	877.052	942.402	851.633	947.871	906.702	852.57	NoDiff
g1808.t1	5033.74	-0.920986	0.0733895	12.5493	4.01109e-36	5.59125e-35	7135.9	6223.23	6407.02	3584.11	3124.18	3727.99	NoDiff
g1809.t1	2753.76	0.226277	0.0601143	-3.76411	0.000167142	0.00030952	2462.1	2485.28	2666.03	3031.72	2936.93	2940.48	NoDiff
g1810.t1	2378.16	0.511662	0.0613514	-8.33986	7.4377e-17	3.59762e-16	2021.03	1887.97	1974.68	2761.95	2882.27	2741.07	NoDiff
g1811.t1	2746.26	-0.489398	0.0642972	7.6115	2.70927e-14	1.1172e-13	3078.58	3151.19	3392.64	2244.43	2207.62	2403.08	NoDiff
g1812.t1	2448.24	0.411197	0.0648133	-6.34432	2.23406e-10	7.00788e-10	2009.59	2076.87	2217.24	2668.35	2901.98	2815.42	NoDiff
g1813.t2	1441.48	0.299786	0.0743917	-4.02983	5.58177e-05	0.000107652	1357.52	1289.6	1230.97	1506.68	1707.68	1556.43	NoDiff
g1814.t1	5466.88	0.0208812	0.0613606	-0.340303	0.733629	0.76992	5472.04	5020.16	5790.46	5440.39	5461.72	5616.48	NoDiff
g1815.t1	505.031	-0.704104	0.0972235	7.24211	4.41743e-13	1.6693e-12	636.816	607.865	633.649	356.943	382.571	412.343	NoDiff
g1816.t1	8735.85	-2.68177	0.0769332	34.8584	3.17414e-266	1.09666e-263	15523.8	14848.4	14975.7	2090.27	2718.31	2258.59	Down
g1817.t1	14808.6	1.2657	0.0560216	-22.593	5.07286e-113	5.11196e-111	8970.08	8585.04	8545.18	22272.7	20246.7	20231.8	Up
g1818.t1	322.684	-0.312204	0.117681	2.65297	0.00797863	0.0120715	366.074	344.035	362.238	286.288	318.063	259.404	NoDiff
g1819.t1	441.748	0.699693	0.11407	-6.13392	8.57397e-10	2.57113e-09	336.839	370.418	302.399	565.236	593.119	482.475	NoDiff
g1820.t1	666.08	0.491629	0.102431	-4.79962	1.58967e-06	3.60151e-06	613.936	510.775	537.48	851.524	799.188	683.577	NoDiff
g1821.t1	2434.6	0.0119492	0.0602613	-0.19829	0.842818	0.86905	2397.27	2374.47	2501.47	2494.93	2367.1	2472.37	NoDiff
g1822.t1	4758.76	-0.360443	0.057009	6.32257	2.57257e-10	8.01772e-10	5346.2	5300.88	5402.58	4406.27	4101.66	3994.99	NoDiff
g1823.t1	2395	0.482827	0.067099	-7.19574	6.21208e-13	2.32209e-12	1948.58	2043.1	2001.39	2602.29	2987.1	2787.54	NoDiff
g1824.t1	1796.95	0.108597	0.066843	-1.62466	0.104236	0.132333	1632.08	1775.05	1779.13	1812.24	1935.25	1847.94	NoDiff
g1825.t1	709.695	0.0879376	0.0860177	-1.02232	0.30663	0.355165	725.792	636.359	703.105	746.001	718.553	728.36	NoDiff
g1826.t1	121.197	-0.554012	0.194057	2.85489	0.00430519	0.00674358	174.139	136.136	122.883	113.781	78.8437	101.396	NoDiff
g1827.t1	4183.65	0.185525	0.0556737	-3.33236	0.000861121	0.00145893	3954.36	3769.61	4022.02	4350.3	4453.77	4551.83	NoDiff
g1828.t1	2134.66	0.0385779	0.0616654	-0.625601	0.531577	0.581596	2032.47	2126.47	2158.47	2125.14	2144.01	2221.41	NoDiff
g1829.t1	39294.9	0.357293	0.0456889	-7.82013	5.27696e-15	2.2729e-14	34360.1	33789.3	35211.9	43938.8	44225	44244.1	NoDiff
g1830.t1	490.484	0.592369	0.120546	-4.91404	8.92179e-07	2.06087e-06	395.309	375.694	402.843	639.561	471.27	658.228	NoDiff
g1831.t1	2494.07	-0.0634232	0.0657711	0.964302	0.334894	0.384132	2552.35	2612.98	2481.17	2335.27	2626.03	2356.61	NoDiff
g1832.t1	848.877	0.575599	0.0860923	-6.68584	2.29598e-11	7.75535e-11	633.003	759.831	650.746	1015.77	1025.86	1008.04	NoDiff
g1833.t1	3707.11	-0.642321	0.0607004	10.5818	3.61828e-26	3.10312e-25	4591.18	4352.14	4615.06	2800.49	2811.49	3072.29	NoDiff
g1834.t1	1997.37	-1.05624	0.0647539	16.3116	8.16208e-60	2.49873e-58	2786.23	2745.95	2561.31	1305.73	1266.87	1318.15	Down
g1835.t1	1303.9	0.783715	0.083543	-9.38097	6.53678e-21	4.09565e-20	978.739	996.223	899.718	1636.98	1816.99	1494.74	NoDiff
g1836.t1	1644.85	-0.592899	0.0665311	8.9116	5.03006e-19	2.80628e-18	1971.46	1938.63	2024.9	1279.12	1278.52	1376.45	NoDiff
g1837.t1	1191.71	0.576559	0.0748678	-7.70103	1.34974e-14	5.65743e-14	949.504	918.129	1002.3	1380.06	1506.09	1394.19	NoDiff
g1838.t1	440.424	0.52873	0.101287	-5.22013	1.78798e-07	4.3834e-07	349.55	344.035	387.883	512.016	527.715	521.343	NoDiff
g1839.t1	430.162	0.0266832	0.104271	-0.255902	0.798026	0.829049	442.339	426.35	410.323	461.548	395.114	445.297	NoDiff
g1840.t1	467.289	0.122783	0.113106	-1.08555	0.277676	0.324504	422.002	475.95	443.448	558.813	420.201	483.32	NoDiff
g1841.t1	935.68	-0.0505042	0.0796146	0.634358	0.525847	0.576264	976.197	923.406	957.42	931.354	856.529	969.175	NoDiff
g1842.t1	4763.69	0.270634	0.0585932	-4.61886	3.85852e-06	8.36249e-06	4537.79	4169.57	4249.62	5016.47	5422.29	5186.4	NoDiff
g1843.t1	3378.73	-0.229464	0.0673884	3.40509	0.000661415	0.00113812	3852.67	3477.28	3611.69	3367.56	2974.56	2988.64	NoDiff
g1844.t1	193.114	-0.313596	0.146215	2.14477	0.0319716	0.044084	212.272	241.669	188.065	165.166	178.294	173.218	NoDiff
g1845.t1	2636.61	0.0403339	0.0609576	-0.661672	0.508182	0.559034	2617.17	2600.31	2581.61	2821.59	2582.13	2616.86	NoDiff
g1846.t1	1225.45	0.720646	0.0800606	-9.00126	2.23145e-19	1.27734e-18	1030.85	898.078	850.565	1564.49	1525.8	1482.91	NoDiff
g1847.t1	2460.04	-1.30183	0.0646303	20.1427	3.11941e-90	2.18675e-88	3492.95	3353.81	3654.44	1353.45	1480.11	1425.46	Down
g1848.t1	3316.32	-0.326325	0.0653945	4.99011	6.03452e-07	1.41625e-06	3876.82	3470.95	3723.89	2769.29	2959.33	3097.64	NoDiff
g1849.t1	423.311	0.0284128	0.101394	-0.280221	0.779308	0.812745	443.61	410.52	403.911	439.526	428.264	414.033	NoDiff
g1850.t1	3394.45	-0.0240951	0.058075	0.414897	0.678218	0.71989	3496.77	3316.87	3455.69	3463.9	3230.8	3402.67	NoDiff
g1851.t1	4350.11	-0.267135	0.0624831	4.27532	1.9086e-05	3.84983e-05	4681.42	4552.66	5021.11	3710.74	4102.56	4032.17	NoDiff
g1852.t1	730.596	0.730379	0.0958462	-7.62032	2.53043e-14	1.04792e-13	603.767	579.371	466.956	921.261	916.558	895.663	NoDiff
g1853.t1	4719.01	0.927223	0.0691139	-13.4159	4.88119e-41	8.61691e-40	3215.86	3307.38	3234.5	5627.58	6814.6	6114.17	NoDiff
g1854.t1	1953.01	-0.22115	0.0744807	2.96923	0.00298549	0.0047691	2238.39	1898.52	2172.36	1781.04	1728.29	1899.48	NoDiff
g1855.t1	177.187	0.371559	0.156641	-2.37204	0.0176901	0.0254512	167.784	153.022	143.186	221.139	168.439	209.551	NoDiff
g1856.t1	4628.83	-0.675515	0.0690306	9.78573	1.29658e-22	8.95937e-22	5207.65	6164.13	5706.05	3569.43	3373.25	3752.49	NoDiff
g1857.t1	2483.31	0.181759	0.0638392	-2.84713	0.00441147	0.00690112	2258.73	2312.21	2409.58	2493.09	2759.53	2666.71	NoDiff
g1858.t1	1655.82	0.0522686	0.063257	-0.82629	0.40864	0.459672	1628.27	1618.86	1630.61	1659	1687.97	1710.21	NoDiff
g1859.t1	1636.3	0.181369	0.0637536	-2.84484	0.00444344	0.00694664	1515.14	1521.77	1563.29	1750.76	1750.69	1716.12	NoDiff
g1860.t1	476.24	-0.0974354	0.0999568	0.974775	0.329672	0.37877	502.08	475.95	499.012	447.784	500.836	431.777	NoDiff
g1861.t1	977.062	-0.265581	0.0810098	3.27838	0.00104404	0.00175653	1029.58	1099.64	1070.69	897.404	815.315	949.741	NoDiff
g1862.t1	2447.32	0.230179	0.0592083	-3.88761	0.000101236	0.000190908	2197.71	2293.21	2265.32	2638.99	2703.08	2585.59	NoDiff
g1863.t1	31976.7	-0.548385	0.0502287	10.9178	9.47837e-28	8.83369e-27	37494.6	36940.5	39510.7	25817.3	25402.9	26694.1	NoDiff
g1864.t1	2104.56	-0.0366021	0.0650977	0.562264	0.573936	0.623429	2085.86	2195.07	2111.45	2155.42	2124.3	1955.25	NoDiff
g1865.t1	5999.8	0.670641	0.0590737	-11.3526	7.1979e-30	7.48736e-29	4779.3	4336.32	4775.34	7559.11	7471.33	7077.43	NoDiff
g1866.t1	2838.65	-0.1383	0.0583284	2.37106	0.0177373	0.0254964	2875.2	3035.1	3012.24	2643.58	2771.18	2694.59	NoDiff
g1867.t1	2999.42	-0.276595	0.0637589	4.33814	1.43692e-05	2.92647e-05	3063.33	3420.3	3372.34	2802.32	2609.01	2729.24	NoDiff
g1868.t1	1066.51	0.0278036	0.0783501	-0.354863	0.722692	0.760092	981.281	1121.81	1064.27	1025.87	1092.16	1113.66	NoDiff
g1869.t1	2655.55	-0.0448049	0.0646589	0.692943	0.488346	0.539052	2624.8	2700.57	2764.34	2449.97	2780.14	2613.48	NoDiff
g1870.t1	2297.41	-0.214548	0.0668235	3.21067	0.00132426	0.00220422	2460.83	2420.91	2522.84	1983.83	2118.03	2278.03	NoDiff
g1871.t1	1161.45	0.43039	0.0737849	-5.83304	5.44265e-09	1.52438e-08	962.215	963.508	1041.83	1386.48	1297.34	1317.3	NoDiff
g1872.t1	6541.58	-0.577069	0.0564706	10.2189	1.63129e-24	1.26654e-23	7547.73	7865.31	8084.64	5075.19	5160.68	5515.93	NoDiff
g1873.t1	558.806	0.411756	0.0955723	-4.30832	1.64499e-05	3.33199e-05	456.321	472.784	508.629	658.83	664.795	591.475	NoDiff
g1874.t1	323.367	0.23424	0.117689	-1.99033	0.0465541	0.0627773	317.772	301.822	272.48	341.344	378.091	328.691	NoDiff
g1875.t1	1424.56	-0.76463	0.0697193	10.9673	5.4906e-28	5.17701e-27	1756.65	1885.86	1737.46	1075.42	1022.28	1069.73	NoDiff
g1876.t3	176.802	-0.150216	0.145814	1.03019	0.30292	0.351232	184.308	185.737	188.065	159.661	163.063	179.978	NoDiff
g1877.t1	13725.5	-0.349018	0.063195	5.52288	3.33481e-08	8.68631e-08	15606.4	14354.5	16173.6	11207.5	12310.4	12700.7	NoDiff
g1878.t1	12183.1	-0.542279	0.068105	7.9624	1.68736e-15	7.44009e-15	12914.3	14809.3	15612.6	10014.6	9473.78	10273.9	NoDiff
g1879.t1	2511.89	-0.423068	0.0610784	6.92663	4.30971e-12	1.52161e-11	2954.01	2757.55	2922.48	2075.59	2167.3	2194.37	NoDiff
g1880.t1	2682.76	-0.355754	0.0695478	5.11524	3.1334e-07	7.54044e-07	2898.08	3029.83	3106.27	2567.42	2178.06	2316.89	NoDiff
g1881.t2	490.884	0.141748	0.0968967	-1.46287	0.143502	0.177479	469.032	458.009	473.367	493.664	551.01	500.219	NoDiff
g1882.t1	1154.81	0.381698	0.0773056	-4.93752	7.91205e-07	1.8364e-06	1066.44	926.572	1017.26	1365.37	1272.25	1280.97	NoDiff
g1883.t1	14272.6	-0.507475	0.0653593	7.76439	8.20407e-15	3.49939e-14	17068.2	16086.3	17119.2	10667.9	11925.1	12769.1	NoDiff
g1884.t1	2325.57	-0.658594	0.068317	9.64027	5.40481e-22	3.62093e-21	2965.45	2733.28	2844.48	1889.32	1661.99	1858.92	NoDiff
g1885.t1	1571.81	0.521732	0.0770441	-6.77186	1.27134e-11	4.37064e-11	1283.8	1395.13	1192.5	1828.76	1977.36	1753.3	NoDiff
g1886.t1	1704.89	-0.0545578	0.0735662	0.741615	0.458321	0.509514	1770.63	1698.01	1743.87	1509.44	1751.58	1755.84	NoDiff
g1887.t1	794.646	0.225545	0.0827147	-2.72679	0.00639545	0.00979879	741.045	688.069	769.355	852.442	831.442	885.523	NoDiff
g1888.t1	3772.66	-0.304263	0.05876	5.17806	2.24203e-07	5.45234e-07	4354.75	3924.74	4229.32	3378.57	3367.88	3380.7	NoDiff
g1889.t1	339.638	0.16034	0.115561	-1.3875	0.16529	0.201693	349.55	322.928	290.645	382.635	342.253	349.816	NoDiff
g1890.t1	14750	-0.534793	0.0513878	10.407	2.30359e-25	1.88856e-24	17508	16878.8	17973	11662.6	12083.7	12393.9	NoDiff
g1891.t1	1578.41	0.113476	0.0663529	-1.71018	0.0872321	0.112285	1490.99	1529.16	1528.02	1713.14	1618.09	1591.07	NoDiff
g1892.t1	106.727	-0.075055	0.185425	0.404773	0.685644	0.726747	120.753	100.256	107.923	107.358	96.7627	107.311	NoDiff
g1893.t1	164.005	-0.123388	0.153978	0.801339	0.422935	0.473989	175.41	159.354	178.448	167.919	140.664	162.233	NoDiff
g1894.t1	682.193	0.458949	0.0871784	-5.26447	1.40591e-07	3.48023e-07	593.599	594.146	536.411	808.397	800.98	759.624	NoDiff
g1895.t1	2365.59	0.208778	0.0590279	-3.53693	0.000404807	0.000713055	2197.71	2198.23	2188.39	2471.07	2596.47	2541.65	NoDiff
g1896.t1	1143.3	0.115046	0.0761956	-1.50987	0.131076	0.163406	1138.9	1096.48	1058.93	1219.48	1105.6	1240.41	NoDiff
g1897.t1	1935.62	0.834395	0.0734072	-11.3667	6.12901e-30	6.38923e-29	1375.32	1507	1289.74	2549.98	2557.04	2334.64	NoDiff
g1898.t1	1372.52	-0.221982	0.0748449	2.96589	0.00301808	0.00481638	1380.4	1492.22	1560.08	1241.5	1214.91	1346.03	NoDiff
g1899.t1	933.479	0.00834698	0.0777384	-0.107373	0.914493	0.929873	871.967	948.734	970.242	945.118	920.141	944.671	NoDiff
g1900.t1	1518.49	-0.0348477	0.0730718	0.476897	0.633435	0.679212	1548.19	1460.56	1601.75	1458.97	1610.92	1430.53	NoDiff
g1901.t2	674.993	-0.576882	0.0856028	6.73906	1.59419e-11	5.43801e-11	799.515	810.487	814.234	569.824	514.276	541.623	NoDiff
g1902.t1	1745.08	0.0579942	0.0743005	-0.780536	0.435075	0.48613	1545.64	1859.48	1722.5	1787.47	1733.66	1821.74	NoDiff
g1903.t1	2852.32	-0.191479	0.0643724	2.97456	0.00293413	0.00469014	3110.36	3006.61	3006.9	2851.87	2642.16	2496.03	NoDiff
g1904.t1	5593.13	-0.936381	0.0817822	11.4497	2.35995e-30	2.48695e-29	7175.3	6989.39	7877.34	3262.95	4071.2	4182.58	NoDiff
g1905.t1	1931.36	1.32018	0.07259	-18.1868	6.57184e-74	3.02743e-72	1191.01	1113.36	1011.92	2728.91	2880.48	2662.48	Up
g1906.t1	488.334	-0.0692007	0.0956098	0.723783	0.469199	0.520054	509.707	502.333	488.327	495.499	453.351	480.785	NoDiff
g1907.t1	1076.38	-0.371577	0.072915	5.09602	3.46862e-07	8.32641e-07	1245.67	1202.01	1195.71	956.129	903.118	955.655	NoDiff
g1908.t2	1041.99	0.571982	0.0736958	-7.7614	8.39972e-15	3.57969e-14	804.6	852.7	855.907	1244.25	1234.62	1259.84	NoDiff
g1909.t1	443.97	0.355425	0.100139	-3.54933	0.000386219	0.000681803	380.056	378.86	409.254	514.768	502.628	478.25	NoDiff
g1910.t1	2523.96	-0.277308	0.0626566	4.42583	9.607e-06	1.99352e-05	2690.9	2756.5	2849.82	2197.63	2240.77	2408.15	NoDiff
g1911.t1	1468.82	0.434254	0.0742583	-5.84789	4.97848e-09	1.40005e-08	1201.18	1299.1	1247	1571.83	1809.82	1684.02	NoDiff
g1912.t1	7649.47	0.797053	0.0542896	-14.6815	8.46822e-49	1.96457e-47	5677.96	5602.7	5485.93	9377.78	10195.9	9556.55	NoDiff
g1913.t1	389.171	-0.100324	0.118193	0.848808	0.395988	0.446501	392.767	466.452	348.347	395.482	375.403	356.575	NoDiff
g1914.t1	551.7	-0.798404	0.11522	6.92938	4.22677e-12	1.49342e-11	760.111	635.303	707.379	424.844	328.814	453.746	NoDiff
g1915.t1	54453.1	-0.79335	0.0577034	13.7487	5.18196e-43	9.90717e-42	68875.3	64757.7	73543.9	41089.7	38240.1	40211.9	NoDiff
g1916.t1	1723.06	-0.121262	0.073464	1.65063	0.0988148	0.126179	1651.15	1884.8	1848.59	1550.73	1730.08	1673.03	NoDiff
g1917.t1	1262.35	-0.161217	0.0775066	2.08005	0.0375213	0.0512974	1310.49	1306.49	1381.63	1080	1252.54	1242.94	NoDiff
g1918.t1	2144.64	0.305708	0.0644968	-4.73989	2.13832e-06	4.76199e-06	1979.09	1801.43	1975.75	2312.33	2387.71	2411.53	NoDiff
g1919.t1	886.574	-0.319576	0.0784128	4.07556	4.59035e-05	8.93143e-05	948.233	963.508	1040.77	784.54	783.061	799.337	NoDiff
g1921.t1	1788.12	0.223498	0.0666038	-3.35563	0.000791842	0.00134674	1595.22	1628.36	1724.64	1967.31	1971.99	1841.18	NoDiff
g1922.t1	1635.25	0.278619	0.0683839	-4.07434	4.61448e-05	8.97477e-05	1455.4	1509.11	1468.19	1769.11	1900.31	1709.36	NoDiff
g1923.t1	47.8231	0.262666	0.282048	-0.93128	0.351709	0.401893	35.5905	47.4895	47.0161	62.3962	41.2137	53.2328	NoDiff
g1924.t1	375.032	0.308566	0.107416	-2.87263	0.00407075	0.00639917	349.55	342.979	313.085	432.185	407.658	404.738	NoDiff
g1925.t1	1640.94	0.394719	0.0670864	-5.88374	4.01103e-09	1.13658e-08	1461.75	1393.02	1399.8	1807.65	1954.07	1829.35	NoDiff
g1926.t1	2838.64	-0.110856	0.0616619	1.7978	0.072209	0.0942713	2779.87	2951.73	3109.48	2686.71	2761.32	2742.76	NoDiff
g1927.t1	4882.59	-0.367063	0.0547526	6.70403	2.02754e-11	6.87743e-11	5520.34	5639.64	5341.67	4116.31	4346.26	4331.29	NoDiff
g1928.t1	2658.74	-0.274959	0.0589704	4.66266	3.12155e-06	6.84758e-06	2943.84	2848.31	2942.78	2321.5	2425.34	2470.68	NoDiff
g1929.t1	1204	0.6188	0.0696282	-8.88721	6.26641e-19	3.47599e-18	940.606	965.619	942.46	1456.22	1465.78	1453.34	NoDiff
g1930.t1	1656.1	1.00405	0.066973	-14.9919	8.30064e-51	2.04848e-49	1145.25	1067.99	1094.19	2277.46	2155.66	2196.06	Up
g1931.t1	1602.99	-0.138986	0.0899902	1.54446	0.122477	0.153835	1914.26	1676.91	1451.09	1621.38	1534.76	1419.54	NoDiff
g1932.t1	497.99	0.465838	0.104555	-4.45541	8.37322e-06	1.75103e-05	399.122	441.124	413.528	644.149	564.449	525.568	NoDiff
g1933.t1	4859.93	0.302269	0.0582481	-5.18934	2.11046e-07	5.13755e-07	4226.37	4285.66	4544.54	5599.14	5139.17	5364.68	NoDiff
g1934.t1	5271.38	0.538041	0.0509941	-10.551	5.02407e-26	4.2485e-25	4227.64	4342.65	4327.62	6227.69	6260.9	6241.76	NoDiff
g1935.t1	119.392	0.959182	0.200553	-4.7827	1.7296e-06	3.89846e-06	67.3677	99.2002	75.867	170.672	176.502	126.745	NoDiff
g1937.t1	1695	0.995226	0.0757175	-13.1439	1.84387e-39	3.0336e-38	1109.66	1179.85	1107.02	2213.23	2464.76	2095.51	NoDiff
g1938.t1	310.464	0.134473	0.116864	-1.15069	0.249861	0.294416	275.826	308.154	303.468	302.805	340.461	332.071	NoDiff
g1939.t1	1044.79	-0.101121	0.0814597	1.24136	0.214472	0.255706	1043.56	1081.7	1118.77	911.167	1043.78	1069.73	NoDiff
g1940.t1	526.126	0.123403	0.100185	-1.23175	0.218044	0.259645	531.315	473.839	506.492	592.764	496.357	555.987	NoDiff
g1941.t1	2125.13	0.485232	0.0716032	-6.77668	1.22968e-11	4.23643e-11	1671.48	1828.87	1811.19	2606.87	2272.13	2560.24	NoDiff
g1942.t1	801.96	-0.11027	0.0872859	1.26332	0.206473	0.246778	793.16	846.368	858.045	713.886	756.182	844.12	NoDiff
g1943.t1	1047.88	0.484339	0.073351	-6.60304	4.02818e-11	1.33913e-10	877.052	845.312	898.649	1211.22	1240	1215.06	NoDiff
g1944.t1	4019.34	-0.896903	0.0598073	14.9965	7.73386e-51	1.92828e-49	5214.01	5053.93	5422.88	2705.06	2757.74	2962.45	NoDiff
g1945.t1	822.492	-0.111562	0.0864821	1.29	0.197051	0.236628	793.16	878.027	890.101	855.194	743.639	774.833	NoDiff
g1946.t1	4056.37	0.328025	0.200257	-1.63802	0.101418	0.128992	4333.14	3498.39	2960.95	4665.03	3848.11	5032.61	NoDiff
g1947.t1	553.212	0.560464	0.0941313	-5.95407	2.61556e-09	7.52169e-09	451.237	445.346	444.516	690.028	675.547	612.6	NoDiff
g1948.t1	1007.23	0.197291	0.0799128	-2.46883	0.0135556	0.0198753	905.016	957.176	952.077	1061.65	1160.26	1007.2	NoDiff
g1949.t1	1678.6	0.0955035	0.0692754	-1.37861	0.168016	0.204709	1560.9	1730.73	1576.11	1722.32	1801.76	1679.79	NoDiff
g1950.t1	5066.64	-0.350333	0.0592848	5.90932	3.4352e-09	9.77991e-09	5684.31	5555.21	5797.94	4294.32	4304.15	4763.91	NoDiff
g1951.t2	593.075	-0.305199	0.0905122	3.37191	0.000746492	0.00127454	640.629	626.861	698.831	528.532	545.634	517.964	NoDiff
g1952.t1	1452.37	0.632948	0.0930553	-6.80185	1.03282e-11	3.57096e-11	1187.2	1284.33	945.666	1668.18	1807.13	1821.74	NoDiff
g1953.t1	1779.97	0.191132	0.0648651	-2.94661	0.00321277	0.00510853	1658.77	1682.18	1645.56	1846.19	1989.01	1858.08	NoDiff
g1954.t1	1208.49	-0.0460327	0.0780555	0.589744	0.555363	0.605293	1133.81	1320.21	1227.76	1192.87	1132.48	1243.79	NoDiff
g1955.t1	3290.08	-0.0777398	0.0578327	1.34422	0.178877	0.216958	3529.82	3311.6	3296.47	3159.26	3274.7	3168.62	NoDiff
g1956.t1	1170.83	1.04591	0.080485	-12.9951	1.30449e-38	2.02888e-37	818.582	712.342	762.944	1664.51	1593	1473.62	Up
g1957.t1	1212.75	0.0794773	0.0741972	-1.07116	0.284096	0.331126	1133.81	1221.01	1181.81	1260.77	1306.3	1172.81	NoDiff
g1958.t1	5641.58	-0.217619	0.0568134	3.83043	0.000127922	0.000239458	5900.4	5906.63	6390.99	5269.72	5042.41	5339.33	NoDiff
g1959.t1	1256.67	0.305948	0.0692018	-4.4211	9.81975e-06	2.03418e-05	1130	1120.75	1120.91	1406.67	1416.5	1345.18	NoDiff
g1960.t1	2788.37	0.0976983	0.0595327	-1.64109	0.100779	0.128383	2734.11	2615.09	2733.35	2821.59	3000.54	2825.56	NoDiff
g1961.t1	1607.91	-0.774261	0.0647215	11.963	5.55345e-33	6.51991e-32	2042.64	2018.83	2027.04	1158.92	1179.07	1220.97	NoDiff
g1962.t1	1426.49	0.405371	0.0674917	-6.00624	1.8988e-09	5.52617e-09	1276.17	1190.4	1217.08	1606.7	1623.46	1645.15	NoDiff
g1963.t1	3902.92	-1.12069	0.0595621	18.8155	5.64223e-79	2.99906e-77	5254.68	5115.14	5670.79	2423.36	2471.03	2482.51	Down
g1964.t1	777.49	-0.0780868	0.0875225	0.892192	0.37229	0.422319	743.587	881.193	769.355	758.847	777.685	734.275	NoDiff
g1965.t1	2892.2	0.600721	0.0605304	-9.92428	3.26443e-23	2.33235e-22	2332.45	2248.89	2315.54	3307.91	3593.66	3554.77	NoDiff
g1966.t1	2598.37	-0.00617156	0.0619234	0.0996643	0.920611	0.933933	2589.21	2615.09	2607.26	2484.84	2748.78	2545.03	NoDiff
g1967.t1	1303.5	0.265012	0.0714187	-3.71069	0.000206696	0.000376852	1108.39	1230.5	1211.73	1394.74	1429.04	1446.58	NoDiff
g1968.t1	3733.81	-0.0991076	0.0698937	1.41798	0.156198	0.191564	3707.77	3657.74	4219.7	3393.25	3825.71	3598.71	NoDiff
g1969.t1	3167	0.250995	0.0638185	-3.93295	8.39085e-05	0.000159038	3009.94	2816.65	2851.96	3206.06	3597.24	3520.12	NoDiff
g1970.t1	2927.96	0.523609	0.0628274	-8.33408	7.81026e-17	3.77405e-16	2426.51	2302.71	2477.96	3514.37	3583.8	3262.41	NoDiff
g1971.t1	4030.93	-0.431022	0.0601119	7.17033	7.48199e-13	2.78602e-12	4427.2	4656.08	4800.99	3588.7	3270.22	3442.39	NoDiff
g1972.t1	2639.01	-0.794021	0.0590865	13.4383	3.60743e-41	6.39163e-40	3325.17	3387.58	3329.6	1859.04	1993.49	1939.19	NoDiff
g1973.t1	1043.35	0.0418047	0.074614	-0.56028	0.575289	0.624618	1037.21	1071.15	976.653	1040.55	1057.22	1077.33	NoDiff
g1974.t1	810.532	0.0101934	0.0889807	-0.114558	0.908796	0.925311	810.955	870.64	741.573	835.007	749.911	855.105	NoDiff
g1975.t1	5956.34	0.30743	0.0596378	-5.15495	2.53701e-07	6.15113e-07	5588.98	4975.84	5410.06	6340.55	6747.41	6675.22	NoDiff
g1976.t1	1629.73	0.145724	0.0748694	-1.94638	0.0516096	0.0690746	1695.63	1432.07	1517.34	1651.66	1789.21	1692.46	NoDiff
g1977.t1	526.461	0.213248	0.0942194	-2.26332	0.023616	0.0333326	481.743	519.218	461.613	559.73	578.784	557.677	NoDiff
g1978.t1	523.599	0.296758	0.0943997	-3.14363	0.00166864	0.0027453	483.014	465.397	461.613	612.033	563.553	555.987	NoDiff
g1979.t1	1491.94	0.313288	0.0721522	-4.34204	1.41164e-05	2.87741e-05	1343.54	1378.25	1270.5	1542.47	1719.33	1697.53	NoDiff
g1980.t2	7781.59	-2.63451	0.0704817	37.3787	8.67178e-306	5.9922e-303	13965.5	13299.2	12950.8	2104.04	1958.55	2411.53	Down
g1981.t1	6009.12	-0.290191	0.0575617	5.04139	4.62168e-07	1.09745e-06	6725.33	6285.49	6824.82	5371.58	5209.06	5638.45	NoDiff
g1982.t1	2703.68	0.391958	0.06696	-5.85361	4.81005e-09	1.35505e-08	2478.62	2206.68	2332.64	2981.25	3261.26	2961.6	NoDiff
g1983.t1	1385.54	-1.37246	0.0878563	15.6216	5.18505e-55	1.45814e-53	2102.38	1867.92	2028.11	769.859	674.651	870.314	Down
g1984.t1	2822.29	-0.843147	0.0683285	12.3396	5.54169e-35	7.20569e-34	3321.36	3868.81	3681.15	2026.04	1945.11	2091.29	NoDiff
g1985.t1	2003.4	-0.180643	0.0671063	2.6919	0.00710461	0.0108236	2004.51	2204.57	2175.56	1877.39	1796.38	1962.01	NoDiff
g1986.t1	1404.63	0.678863	0.0675044	-10.0566	8.59356e-24	6.40479e-23	1080.43	1067.99	1092.06	1748.93	1681.7	1756.68	NoDiff
g1987.t1	1851.03	0.0372784	0.0697818	-0.534213	0.593194	0.642328	1782.07	1914.35	1784.48	1745.26	1973.78	1906.24	NoDiff
g1988.t1	812.944	0.305782	0.0967184	-3.16157	0.00156921	0.00258525	694.015	768.274	718.065	1016.69	786.645	893.973	NoDiff
g1989.t1	563.282	-0.260588	0.0921891	2.82666	0.00470356	0.00733197	588.514	652.189	600.524	512.016	531.299	495.149	NoDiff
g1990.t1	2657.8	-0.307543	0.0695799	4.42001	9.86975e-06	2.04279e-05	2650.22	3081.54	3085.97	2304.07	2394.88	2430.12	NoDiff
g1991.t1	92.032	-0.54839	0.208195	2.63402	0.00843793	0.0127227	109.314	128.749	89.7581	75.2424	81.5315	67.5972	NoDiff
g1992.t1	1112.98	-0.643863	0.0725685	8.87249	7.15252e-19	3.9449e-18	1363.88	1331.82	1376.29	843.266	905.806	856.795	NoDiff
g1993.t1	378.49	0.635729	0.106503	-5.96909	2.38575e-09	6.88536e-09	292.351	295.49	301.331	440.444	475.75	465.576	NoDiff
g1994.t1	836.325	0.186233	0.0783481	-2.37699	0.0174545	0.0251497	793.16	785.159	769.355	862.535	912.078	895.663	NoDiff
g1995.t1	2337.32	0.258142	0.0640742	-4.0288	5.60618e-05	0.000108036	2223.14	2052.6	2112.52	2419.69	2627.82	2588.13	NoDiff
g1996.t1	1443.31	0.547728	0.0706489	-7.75281	8.98823e-15	3.81035e-14	1152.88	1142.91	1221.35	1671.85	1807.13	1663.74	NoDiff
g1997.t1	10580.8	0.150181	0.0571119	-2.6296	0.00854856	0.0128734	9437.84	10116.3	10534.8	10823	11556	11016.7	NoDiff
g1998.t1	1211.98	0.582075	0.0718665	-8.09938	5.52387e-16	2.51354e-15	977.468	980.393	954.214	1504.85	1466.67	1388.28	NoDiff
g1999.t2	105.341	0.302311	0.18694	-1.61715	0.105845	0.134236	102.958	97.0896	83.3468	113.781	118.266	116.605	NoDiff
g2000.t1	1442.26	0.262661	0.0786325	-3.34036	0.000836713	0.00141957	1374.05	1387.75	1173.27	1621.38	1489.97	1607.12	NoDiff
g2001.t1	2786.4	-0.650831	0.0600942	10.8302	2.4766e-27	2.25175e-26	3327.71	3551.16	3333.87	2198.55	2099.21	2207.89	NoDiff
g2002.t1	641.209	-0.602519	0.0894801	6.73356	1.65566e-11	5.63975e-11	776.636	797.823	744.778	547.802	490.981	489.235	NoDiff
g2003.t1	619.699	-0.206156	0.0910831	2.26338	0.0236121	0.0333326	677.491	695.457	618.69	592.764	591.328	542.468	NoDiff
g2004.t1	4346.2	-0.0559224	0.0649814	0.860591	0.389463	0.440045	4395.43	4409.13	4486.84	3898.84	4596.23	4290.73	NoDiff
g2005.t1	1448.4	0.0288091	0.0674402	-0.42718	0.669248	0.711306	1466.84	1375.08	1460.71	1478.24	1430.83	1478.69	NoDiff
g2006.t1	18140.1	1.61233	0.0709592	-22.7219	2.72256e-114	2.86283e-112	9642.48	8878.42	8306.9	28378.3	29051.2	24583.4	Up
g2007.t1	1681.03	1.60076	0.0794342	-20.152	2.58382e-90	1.83793e-88	814.768	838.98	846.29	2435.29	2805.22	2345.62	Up
g2008.t1	1330.18	0.00358468	0.0682841	-0.0524965	0.958133	0.964313	1338.46	1320.21	1327.14	1365.37	1283	1346.87	NoDiff
g2009.t1	945.577	-0.103944	0.0837211	1.24155	0.214404	0.255689	1025.77	901.244	1012.98	940.53	844.882	948.051	NoDiff
g2010.t1	1276.74	-0.1539	0.0741428	2.07572	0.0379196	0.0517982	1244.4	1428.9	1359.19	1185.53	1240.89	1201.54	NoDiff
g2011.t1	1375.83	-0.591079	0.0721572	8.19155	2.57877e-16	1.19707e-15	1715.97	1599.87	1646.63	1126.8	1025.86	1139.86	NoDiff
g2012.t1	4120.52	0.173911	0.0566107	-3.07205	0.00212591	0.00346347	3878.09	3831.87	3907.68	4183.3	4561.29	4360.86	NoDiff
g2013.t1	1735.81	-0.777128	0.0652029	11.9186	9.46614e-33	1.09803e-31	2103.65	2248.89	2223.65	1278.2	1250.75	1309.7	NoDiff
g2014.t1	474.68	-0.233418	0.104577	2.23202	0.0256138	0.035953	495.725	520.273	522.52	479.9	384.363	445.297	NoDiff
g2015.t1	433.448	-0.097622	0.0993848	0.982263	0.32597	0.375141	435.984	446.401	461.613	427.597	404.074	425.017	NoDiff
g2016.t1	1684.57	0.162279	0.0655526	-2.47556	0.0133028	0.0195342	1613.01	1561.88	1595.34	1731.49	1859.99	1745.7	NoDiff
g2017.t1	464.602	-0.375372	0.104656	3.58671	0.000334881	0.000594685	551.653	461.175	562.057	392.729	407.658	412.343	NoDiff
g2018.t1	1643.06	0.298504	0.0643206	-4.64088	3.46925e-06	7.56232e-06	1455.4	1448.96	1516.27	1836.1	1789.21	1812.45	NoDiff
g2019.t2	1276.67	0.105564	0.0742426	-1.42188	0.15506	0.190216	1315.58	1139.75	1236.31	1347.94	1325.11	1295.33	NoDiff
g2020.t1	592.551	-0.090757	0.0989197	0.917481	0.35889	0.408652	631.731	558.265	644.335	586.34	516.964	617.669	NoDiff
g2021.t1	1686.11	0.878042	0.0677411	-12.9617	2.01632e-38	3.12594e-37	1191.01	1166.13	1207.46	2288.47	2180.74	2082.84	NoDiff
[truncated: 2,839 more rows]

## Sheet: 10
Supplementary Table 10. Details of gene expression in the control and the AgNPs treatment (Column 'G' represents the mean of the normalized-FPKM and columns 'M' to 'R' represent the normalized-FPKM of each repliate)
Gene ID	Gene name	Molecular function	Production	Soure	Change	baseMean	log2FoldChange	lfcSE	stat	p value	p-adj	Control1	Control2	Control3	AgNPs-treated1	AgNPs-treated2	AgNPs-treated3
g1018.t1	agl1	Glycosidase/Hydrolase	Maltose alpha-glucosidase Agl1	Extremely significantlly	Down	40218.8	-2.72027	0.154208	17.6403	1.20774e-69	5.03606e-68	74005.4	61221.3	74293	9297.95	10073.2	12421.8
g1052.t1	SPBC12C2.04	Nucleotide binding	NAD binding dehydrogenase family protein	Extremely significantlly	Down	6566.31	-2.62093	0.19233	13.6273	2.75682e-42	5.07024e-41	12194.8	10266.2	11428.1	1959.97	1394.1	2154.66
g1386.t1	pil2	Lipid binding	Meiotic eisosome BAR domain protein Pil2	Extremely significantlly	Down	8637.92	-2.895	0.068507	42.2584	0	0	16536.9	14515.9	14634.8	1922.35	2009.62	2207.89
g1816.t1	Uncharacterized protein	Uncharacterized protein	Uncharacterized protein	Extremely significantlly	Down	8735.85	-2.68177	0.0769332	34.8584	3.17414e-266	1.09666e-263	15523.8	14848.4	14975.7	2090.27	2718.31	2258.59
g1980.t2	pdc201	Decarboxylase/Lyase	Pyruvate decarboxylase	Extremely significantlly	Down	7781.59	-2.63451	0.0704817	37.3787	8.67178e-306	5.9922e-303	13965.5	13299.2	12950.8	2104.04	1958.55	2411.53
g2226.t1	ctu2	nucleotidyltransferase/sulfurtransferase/tRNA binding	Cytosolic thiouridylase subunit Ctu2	Extremely significantlly	Down	307.057	-3.30909	0.170304	19.4305	4.26247e-84	2.54538e-82	491.912	538.214	643.266	69.7369	35.838	63.3724
g2362.t1	sro1	cellular response to oxidative stress	Stress responsive orphan 1	Extremely significantlly	Down	2719.88	-2.8952	0.0745579	38.8316	0	0	5069.1	4835.48	4482.56	599.187	630.749	702.166
g2557.t1	zrt1	Ion transport/Zinc transport	Plasma membrane ZIP zinc transmembrane transporter Zrt1	Extremely significantlly	Down	2631.36	-2.72481	0.0747374	36.4584	5.06538e-291	2.72236e-288	4906.41	4361.64	4447.3	662.5	654.044	756.244
g2566.t1	SPBC887.17	Adenine/guanine transmembrane transporter	Plasma membrane guanine and adenine transmembrane transporter	Extremely significantlly	Down	865.476	-3.24378	0.0997639	32.5145	6.64478e-232	2.0088e-229	1620.64	1538.66	1538.71	158.743	145.144	190.962
g3374.t1	isp4	Tetrapeptide/oligopeptide transmembrane transporter	Plasma membrane OPT oligopeptide transmembrane transporter family Isp4	Extremely significantlly	Down	5038.41	-2.87976	0.0658834	43.7099	0	0	9067.95	8282.16	9265.38	1125.88	1243.58	1245.48
g437.t3	caf5	Transport	Plasma membrane spermine family transmembrane transporter Caf5	Extremely significantlly	Down	3306.51	-2.57985	0.186967	13.7984	2.60485e-43	5.06011e-42	5723.72	5807.43	5465.63	710.215	1013.32	1118.73
g4565.t1	ctr4	copper ion transmembrane transporter	Plasma membrane copper transporter complex subunit Ctr4	Extremely significantlly	Down	4641.99	-2.87784	0.0695144	41.3993	0	0	7927.78	8737	7852.76	1071.75	1050.95	1211.68
g758.t1	ctr5	Ion transport/Copper transport	Plasma membrane copper transporter complex subunit Ctr5	Extremely significantlly	Down	2542.95	-2.52828	0.0695944	36.3288	5.67717e-289	2.74605e-286	4061.13	4558.99	4382.12	777.199	765.142	713.15
g10.t1	Uncharacterized protein	Uncharacterized protein	Uncharacterized protein	Top 10 expression	Up	86.8869	2.8317	0.262245	-10.7979	3.52e-27	3.14e-26	24.1507	25.3277	14.9597	162.414	155.895	138.574
g105.t1	SPAC2H10.01	DNA-binding	DNA-binding transcription factor, zf-fungal binuclear cluster type	Top 10 expression	Up	8889.78	2.0788	0.0599911	-34.6519	4.19e-263	1.35e-260	3542.53	3304.21	3364.86	14111.6	15342.3	13673.2
g2.t1	SPAC186.09	Decarboxylase/Lyase	Pyruvate decarboxylase	Top 10 expression	Down	89.2554	-4.02637	0.316774	12.7105	5.17e-37	7.53e-36	127.109	170.962	206.23	11.9287	12.5433	6.75972
g2192.t1	Uncharacterized protein	Uncharacterized protein	Uncharacterized protein	Top 10 expression	Up	109.919	4.42413	0.348222	-12.7049	5.55e-37	8.02e-36	12.7109	5.27661	11.754	283.536	174.71	171.528
g2194.t1	SPAC977.08	Oxidoreductase	Short chain dehydrogenase, implicated in cellular detoxification	Top 10 expression	Up	99.0847	2.48075	0.242419	-10.2333	1.41e-24	1.1e-23	35.5905	27.4384	27.7823	200.952	137.976	164.768
g2197.t1	SPBC1348.06c	VEL1-related protein	Velum formation protein 1-like conserved fungal family	Top 10 expression	Down	200.629	-7.61268	0.869746	8.75276	2.08e-18	1.11e-17	563.093	430.571	204.093	0	1.7919	4.22482
g2198.t1	SPAC1952.04c	Uncharacterized protein	Conserved fungal plasma membrane protein	Top 10 expression	Down	5644.16	-5.23747	0.484348	10.8134	2.97e-27	2.68e-26	11509.7	10234.5	11246.5	209.211	179.19	485.855
g2211.t4	SPBPB2B2.06c	5'-nucleotidase activity	Extracellular 5'-nucleotidase, human NT5E family	Top 10 expression	Down	28.8285	-6.59558	1.06517	6.19204	5.94e-10	1.81e-09	52.1147	50.6554	68.3871	0.917591	0.895951	0
g2212.t1	SPBPB2B2.05	Hydrolase activity, acting on carbon-nitrogen (but not peptide) bonds	Class I glutamine amidotransferase family protein	Top 10 expression	Down	15.4589	-4.64911	0.830615	5.59719	2.18e-08	5.78e-08	31.7772	26.383	30.9879	0.917591	2.68785	0
g3.t1	SPAC186.08c	Oxidoreductase	L-lactate dehydrogenase	Top 10 expression	Down	25.9033	-6.44535	1.08069	5.96411	2.46e-09	7.09e-09	35.5905	43.2682	74.7984	0.917591	0	0.844965
g3231.t1	rem1	Cyclin/Cell division/Meiosis	Meiosis-specific cyclin Rem1	Top 10 expression	Up	1049.14	2.34303	0.106313	-22.0389	1.22e-107	1.16e-105	349.55	356.699	330.182	1683.78	2056.21	1518.4
g4101.t1	SPCC576.17c	Pyridoxamine/pyridoxine transmembrane transporter	Pyridoxamine/pyridoxine/pyridoxal transmembrane transporter	Top 10 expression	Up	1769.14	2.51352	0.204768	-12.275	1.23e-34	1.58e-33	466.49	576.205	538.548	2524.29	3780.91	2728.39
g4600.t1	Uncharacterized protein	Uncharacterized protein	Uncharacterized protein	Top 10 expression	Up	115.917	2.37599	0.213696	-11.1185	1.02e-28	1.01e-27	38.1327	46.4341	27.7823	190.859	197.109	195.187
g4784.t1	zwf1	Oxidoreductase	Glucose-6-phosphate 1-dehydrogenase Zwf1	Top 10 expression	Up	1792.29	2.64615	0.338841	-7.8094	5.75e-15	2.47e-14	437.255	533.993	509.698	4331.95	3049.82	1891.03
g4883.t1	SPAC212.02	Uncharacterized protein	S. pombe specific protein	Top 10 expression	Down	5.72694	-3.59957	1.09453	3.2887	0.00100652	0.00169694	6.35545	17.9405	7.47984	0	0.895951	1.68993
g1.t1	SPAC977.14c	Oxidoreductase	Aldo/keto reductase, predicted calcium channel regulator	Top 10 expression/Extremely significantlly	Down	412.867	-3.76204	0.153088	24.5743	2.38e-133	3.28e-131	725.792	783.048	799.274	38.5388	51.9651	78.5817
g1016.t1	SPAPB1A11.02	Hydrolase	Esterase/lipase	Top 10 expression/Extremely significantlly	Up	1897.85	3.12005	0.198828	-15.6922	1.71e-55	4.84e-54	474.116	358.809	343.004	3062.92	4021.03	3127.22
g2220.t1	SPBC8E4.05c	Carbon-nitrogen lyase	Fumarate lyase superfamily,cis-muconate cycloisomerase related	Top 10 expression/Extremely significantlly	Up	2203.39	2.54748	0.0954757	-26.682	7.62e-157	1.54e-154	716.894	522.384	694.557	4097.96	3704.76	3483.79
g3674.t1	SPBC36.02c	Spermine/spermidine transmembrane transporter	Spermidine family transmembrane transporter	Top 10 expression/Extremely significantlly	Down	889.38	-4.54644	0.126997	35.7996	1.12e-280	4.92e-278	1874.86	1694.85	1547.26	89.0063	62.7166	67.5972
g477.t1	SPBC8E4.01c	Phosphate transporter	Plasma membrane inorganic phosphate transmembrane transporter	Top 10 expression/Extremely significantlly	Down	2017.39	-3.49609	0.0756827	46.1941	0	0	3636.59	3875.14	3607.42	331.25	310.895	343.056
g1506.t1	rec12	Meiosis/Chromosome partition	DSB-forming protein Rec12/Spo11	meiosis-related	NoDiff	386.817	0.565952	0.118623	-4.771	1.83311e-06	4.11451e-06	360.989	312.375	263.932	488.158	441.704	453.746
g2616.t2	crs1	Cyclin	meiosis specific cyclin Crs1	meiosis-related	NoDiff	18.9145	1.2168	0.465934	-2.61153	0.00901392	0.0135363	5.08436	17.9405	10.6855	28.4453	25.9826	25.3489
g1983.t1	mcp7	Meiosis	meiosis specific coiled-coil protein Mcp7	meiosis-related	Down	1385.54	-1.37246	0.0878563	15.6216	5.18505e-55	1.45814e-53	2102.38	1867.92	2028.11	769.859	674.651	870.314
g418.t1	mei2	RNA-binding	RNA-binding protein involved in meiosis Mei2	meiosis-related	NoDiff	5537.54	0.783411	0.0698719	-11.2121	3.55607e-29	3.56861e-28	4366.19	3991.23	3855.32	7148.03	6374.69	7489.77
g3719.t1	mei3	Meiosis	meiosis inducing protein Mei3	meiosis-related	Down	59.0788	-1.83004	0.273997	6.67904	2.40506e-11	8.11814e-11	92.7895	71.7618	112.198	23.8574	25.9826	27.8838
g718.t1	moa1	Meiosis	meiosis-specific kinetochore regulator (Meikin) Moa1	meiosis-related	NoDiff	13.9928	0.653333	0.499808	-1.30717	0.191155	0.230004	11.4398	11.6085	9.61694	14.6815	19.7109	16.8993
ime	rad22	DNA repair	DNA recombination mediator Rad22	DNA repair	Up	2100.48	1.34675	0.0735372	-18.3139	6.41e-75	3.04e-73	1196.1	1193.57	1166.86	3252.86	3051.61	2741.91
g610.t1	pms2	DNA repair	MutL family mismatch-repair protein Pms1	DNA repair	Down	12576.6	-1.661	0.083778	19.8263	1.77e-87	1.12e-85	19999.3	17881.4	19450.8	5103.64	6888.07	6136.14
g2129.t1	sty1	Activator/Kinase/Transferase	MAP kinase Sty1	oxidative stress response	Down	7688.12	-1.038	0.0716765	14.4818	1.58e-47	3.49e-46	10303.5	10117.4	10601.1	4429.21	5549.52	5128.09
g1329.t1	pap1	Activator/DNA-binding	DNA-binding transcription factor, oxidative stress-responsive Pap1/Caf3	oxidative stress response	NoDiff	7760.34	-0.482606	0.0596585	8.08948	5.99e-16	2.71e-15	9039.99	8474.23	9625.49	6346.06	6363.04	6713.25
